# Supplementary material for: Metabolomic profiles differ among unique genotypes of a threatened Caribbean coral
Source: Sci Rep. 2019 Apr 15;9:6067. doi: 10.1038/s41598-019-42434-0 (PMC6465396; doi:10.1038/s41598-019-42434-0)
Supplement: Supplementary file 1 — Dataset 1 [file 41598_2019_42434_MOESM1_ESM.xlsx]

## Sheet: 1H-NMR Full List of Entities
Features that varied significantly among genotypes, as identified by ANOVA using 1H-NMR data.
Spectra Bin	F Value	p Value	Metabolite	Metabolite Class	Peak pattern	Source of metabolite/s identified
1.98836	94.996	1.75e-08	Homoserine	Aliphatic	m	Chenomx profiler search
5.38458	74.619	7.49e-08	Unknown	Heterocyclic Nitrogen compound	s	Chenomx profiler search
1.54884	65.605	1.61e-07	3-Methyladipate	Aliphatic	m	Chenomx profiler search
5.26471	64.517	1.78e-07	Unknown		s	Chenomx profiler search
5.42453	64.132	1.84e-07	Unknown			Chenomx profiler search
2.02831	38.843	3.29e-06	Homoserine	Aliphatic	m	Chenomx profiler search
3.54662	37.197	4.18e-06	Unknown	Carbohydrate	t	Chenomx profiler search
4.26582	33.944	6.91e-06	Threonine	Organic acid	m	Chenomx profiler search
5.46449	32.449	8.83e-06	Unknown			Chenomx profiler search
1.46893	31.096	1.11e-05	3-Methyladipate	Aliphatic	m	Chenomx profiler search
5.50444	30.016	1.34e-05	Citraconate	Organic acid	s	Chenomx profiler search
3.10711	28.316	1.83e-05	Unknown	Carbohydrate	m	Chenomx profiler search
1.14929	28.23	1.86e-05	Unknown		m	Chenomx profiler search
1.18924	27.997	1.94e-05	Unknown		m	Chenomx profiler search
2.308	26.946	2.38e-05	Glutamate	Aliphatic	m	Chenomx profiler search
0.749733	24.942	3.55e-05	Unknown			Chenomx profiler search
2.50778	24.194	4.15e-05	Unknown		s	Chenomx profiler search
8.26138	18.955	0.00014	ADP/ATP/AMP	Complex organic compound	s	Chenomx profiler search
3.86627	18.717	0.000149	Homoserine	Aliphatic	m	Chenomx profiler search
2.54773	16.282	0.000288	Unknown		s	Chenomx profiler search
0.989467	16.057	0.000307	Isoleucine	Branched-chain amino acid	t	Chenomx profiler search
7.26249	15.811	0.00033	Anserine/Imidazole	Heterocyclic Nitrogen compound	s	Chenomx profiler search
1.74862	15.694	0.000341	Leucine	Branched-chain amino acid	t	Chenomx profiler search
8.62098	15.039	0.000415	Unknown			Chenomx profiler search
2.82742	15.032	0.000416	Methylguanidine	Aliphatic	s	Chenomx profiler search
6.9828	14.083	0.000557	Unknown			Chenomx profiler search
1.06938	13.327	0.000711	Isoleucine	Branched-chain amino acid	d	Chenomx profiler search
5.74418	13.119	0.000761	Unknown		m	Chenomx profiler search
4.30578	12.821	0.000841	Unknown		s	Chenomx profiler search
2.22809	12.216	0.001034	3-Methyladipate	Aliphatic	m	Chenomx profiler search
1.02942	12.033	0.001102	Isoleucine	Branched-chain amino acid	d	Chenomx profiler search
4.14596	11.786	0.001203	Unknown	Carbohydrate	m	Chenomx profiler search
5.82409	11.528	0.001319	Unknown			Chenomx profiler search
5.58436	11.506	0.001329	Unknown			Chenomx profiler search
4.42564	10.927	0.001644	1,3-Dihydroxyacetone	Aliphatic	s	Chenomx profiler search
2.34796	10.381	0.002022	Glutamate	Aliphatic	m	Chenomx profiler search
5.1848	9.288	0.003125	Unknown			Chenomx profiler search
8.54107	9.0523	0.003446	Unknown	Aromatic	t	Chenomx profiler search
6.6232	8.3568	0.004639	Unknown			Chenomx profiler search
1.10933	8.2501	0.004861	Unknown			Chenomx profiler search
2.98724	8.1689	0.005039	Unknown	Carbohydrate	d	Chenomx profiler search
2.38791	8.1555	0.005069	Glutamate	Aliphatic	m	Chenomx profiler search
5.5444	7.9832	0.005474	Unknown			Chenomx profiler search
2.58769	7.8672	0.005768	Unknown	Carbohydrate	d	Chenomx profiler search
8.86071	7.8189	0.005896	Unknown			Chenomx profiler search
5.86404	7.6174	0.006465	Unknown		d	Chenomx profiler search
1.86849	7.5817	0.006572	Unknown		d	Chenomx profiler search
3.90622	7.3386	0.007359	Creatine	Organic acid	s	Chenomx profiler search
9.1404	6.9397	0.0089	Trigonelline	Aromatic	s	Chenomx profiler search
0.789689	6.8998	0.009074	unknown			Chenomx profiler search
2.10822	6.8278	0.009398	Homoserine	Aliphatic	m	Chenomx profiler search
8.02164	6.7111	0.00995	Unknown	Aromatic	d	Chenomx profiler search
8.34129	6.581	0.010612	Anserine/Imidazole	Heterocyclic Nitrogen compound	s	Chenomx profiler search
3.46671	6.5481	0.010786	Unknown	Carbohydrate	t	Chenomx profiler search
3.18702	6.3931	0.011658	Unknown	Aliphatic	d	Chenomx profiler search
3.50667	6.3296	0.012038	Unknown	Aliphatic	m	Chenomx profiler search
2.62764	6.2819	0.012333	Unknown	Aliphatic	s	Chenomx profiler search
1.5888	6.1814	0.012982	Pimelate	Aliphatic	m	Chenomx profiler search
5.94396	6.1792	0.012997	Unknown			Chenomx profiler search

## Sheet: LC-MS Negative Mode Full List
A full list of features identified using LC-MS (negative mode). ANOVA results are presented for features found to vary significantly among gneotypes.
row ID	row m/z	row retention time	ID	Identification method	Molecular formula	Name	Identification Level	f.value	p.value	=-LOG10(p)	FDR	Fisher's LSD	1[U25_A_1b]n	2[U25_A_2b]n	3[U25_A_3b]n	4[U25_B_1b]n	5[U25_B_2b]n	6[U41_A_1b]n	7[U41_A_2b]n	8[U41_A_3b]n	9[U41_A_4b]n	10[U41_B_1b]n	11[U41_B_2b]n	12[U44_A_1b]n	13[U44_A_2b]n	14[U44_A_3b]n	15[U44_B_1b]n	16[U44_B_2b]n
668	166.087	2.37		KEGG Search	C9H13NO2	(-)-Sympatol	3						576649	270765	285443	248641	324925	322774	117766	233477	301923	561349	501219	304510	277159	191158	231947	268857
586	289.069	0.83		Lipid Maps Search	C15H14O6	(+)-Catechin	3	90.797	2.2976e-08	7.6387	1.0301e-06	U25 - U41; U25 - U44; U41 - U44	1.75603e+06	820192	979913	1.17591e+06	1.09082e+06	784665	312888	479681	778640	997183	860809	392155	434377	330707	330881	438928
602	146.082	0.93		Lipid Maps Search	C6H13NO3	(2R,3R,4R)-2-Amino-4-hydroxy-3-methylpentanoic acid	3	7.4284	0.0070565	2.1514	0.028121	U41 - U25; U44 - U25	1.28885e+06	660988	677827	795448	986107	1.31648e+06	595948	912346	1.16016e+06	1.38131e+06	1.42543e+06	1.2082e+06	1.14243e+06	755300	934659	906352
495	205.035	1.16		Lipid Maps Search	C7H10O7	(2R,3S)-2-methylcitric acid	3	12.642	0.0008932	3.0491	0.0058603	U25 - U41; U25 - U44; U41 - U44	10100000	6.48455e+06	4.8579e+06	6.65381e+06	10800000	7.02107e+06	3.18274e+06	5.53418e+06	4.97406e+06	5.81127e+06	6.8188e+06	2.33137e+06	2.45966e+06	3.64299e+06	1.92377e+06	3.78204e+06
592	205.035	0.93		Lipid Maps Search	C7H10O7	(2R,3S)-2-methylcitric acid	3	10.428	0.0019864	2.7019	0.011017	U25 - U41; U25 - U44	1.65875e+06	776080	1.10952e+06	954552	1.22344e+06	741830	255967	703092	643868	1.36227e+06	1.12021e+06	552334	578051	535567	613848	568623
594	205.035	3.35		Lipid Maps Search	C7H10O7	(2R,3S)-2-methylcitric acid	3	12.998	0.00079253	3.101	0.0054539	U25 - U44; U41 - U44	922651	754698	602556	293377	787029	927411	374380	398358	439370	646257	887241	119630	130976	209062	67385.3	320106
2034	205.035	2.94		Lipid Maps Search	C7H10O7	(2R,3S)-2-methylcitric acid	3						357480	182536	196114	209178	217466	171413	65362.4	117003	203714	345122	221578	166821	149110	138797	137874	95203
538	243.098	1.12		Lipid Maps Search	C10H16N2O5	(2S,4S)-Pinnatanine	3	6.9317	0.0089348	2.0489	0.033835	U25 - U41; U44 - U41	4.43834e+06	1.91722e+06	1.73984e+06	2.64523e+06	3.99759e+06	1.49489e+06	534039	1.39313e+06	1.20107e+06	5.50171e+06	2.54919e+06	3.93014e+06	3.86709e+06	2.59459e+06	1.97437e+06	2.3193e+06
2164	410.291	11.08		Lipid Maps Search	C23H41NO5	(9Z,12Z)-3-hydroxyhexadecadienoylcarnitine	3						2006.02	1974.58	1776.13	2388.39	2300.52	2926.25	2567.31	2284.08	0	2324.87	2551.52	2527.98	2931.23	1549.1	2575.97	108978
2159	436.306	12.58		Lipid Maps Search	C25H43NO5	(9Z,12Z,15Z)-3-hydroxyoctadecatrienoylcarnitine	3						17537.9	11571.3	12046.7	14389.6	16375.4	13088.3	14942.8	19377.8	12233.9	16297.2	15748.9	17361.9	16979	10936.5	14802.6	175571
2161	436.307	13.02		Lipid Maps Search	C25H43NO5	(9Z,12Z,15Z)-3-hydroxyoctadecatrienoylcarnitine	3						12542.2	10171.1	10567.6	13517	14972.7	12316.8	14006.2	17965.8	10852.3	14327.3	14581.8	15837.1	16897.9	10733.4	15391.6	143137
2163	436.307	13.27		Lipid Maps Search	C25H43NO5	(9Z,12Z,15Z)-3-hydroxyoctadecatrienoylcarnitine	3						8803.15	7271.21	7256.29	8518.87	9707.41	8971.25	8508.11	13795.9	7509.87	8606.83	8571.08	8887.8	8457.95	5915.1	11468.4	119903
2168	436.307	13.83		Lipid Maps Search	C25H43NO5	(9Z,12Z,15Z)-3-hydroxyoctadecatrienoylcarnitine	3						8906.18	2293.51	7405.48	7625.49	11017.2	8328.24	7131.99	15295.8	10144.7	9252.5	14424.6	7861.7	8343.72	8230.45	9123.39	67998.4
688	206.067	0.81		Lipid Maps Search	C8H17NOS2	(R)-dihydrolipoamide	3						406011	232018	253243	354729	348419	341237	270429	374374	333939	463412	629056	335858	314047	184052	244061	263170
706	123.056	1.56		KEGG Search	C6H8N2O	1-(1-Oxopropyl)-1H-imidazole	3	21.047	8.3838e-05	4.0766	0.0009021	U25 - U44; U41 - U44	420996	181745	222585	182892	262224	343845	101841	183109	360070	468992	430100	120197	112175	99094.3	104047	135771
921	337.044	4.01		KEGG Search	C10H15N2O9P	1-(5-Phosphoribosyl)imidazole-4-acetate	3	61.831	2.2851e-07	6.6411	7.2316e-06	U25 - U41; U25 - U44; U41 - U44	122441	62914.5	51404.9	89512.8	76047.5	44191.6	10279.4	28220.4	66541.5	96348	96246.5	7126.96	7686.82	5639.77	6061.31	9207.39
515	333.057	1.24		YMDB Search	C9H19O11P	1-(sn-glycero-3-phospho)-1D-myo-inositol	3						4.36483e+06	2.94387e+06	2.71325e+06	3.07521e+06	3.42848e+06	3.58952e+06	1.91747e+06	2.92553e+06	3.31577e+06	4.16745e+06	4.1935e+06	3.37175e+06	3.27202e+06	2.31831e+06	2.87666e+06	2.73071e+06
587	150.002	9.9	17520n	Negative_Garrett_MetabolitStd_Library_JG_edited030917.csv	C7H5NOS	1,2-Benzisothiazolin-3-one	1						986169	817712	734588	827422	982663	1.03806e+06	973377	1.10803e+06	700043	872575	1.43207e+06	1.13116e+06	1.0913e+06	676359	966452	940676
1216	483.078	7.83		KEGG Search	C20H20O14	1-O,6-O-Digalloyl-beta-D-glucose	3						108112	11608.5	5999.74	3093.74	8658.72	2196.65	0	1785.8	0	3131.94	7976.5	10717.8	0	0	33283.1	6700.8
1219	216.051	1.96		KEGG Search	C8H11NO6	2-(Hydroxymethyl)-3-(acetamidomethylene)succinate	3						105337	54024.7	37009.5	33301.7	89334.9	43601.4	9115.72	38262.7	24078.2	71202.9	60267.4	17072.3	25729.6	43876.2	17799.3	66652
769	154.998	2.91		KEGG Search	C6H4O5	2,5-Furandicarboxylate	3						207172	100037	116901	121791	119374	105058	42137.9	75038.4	114648	213971	125602	106067	98959.1	91149.4	91049.2	63504.7
2733	223.101	6.75		KEGG Search	C13H12N4	2-Amino-1-methyl-6-phenylimidazo[4,5-b]pyridine	3	9.5768	0.0027774	2.5564	0.013757	U25 - U44; U41 - U44	252809	273010	226178	173951	202284	381938	318807	214267	126319	289973	263487	70320.9	45653.5	87536.4	34533.9	109699
376	288.098	10.83		KEGG Search	C9H15N5O6	2-Amino-4-oxo-6-(1',2',3'-trihydroxypropyl)-diquinoid-7,8-dihydroxypterin	3						374633	301582	269309	296293	336261	351564	296383	353566	262242	362295	371685	374178	346076	218624	293387	273797
492	177.04	1.18		Lipid Maps Search	C6H10O6	2-dehydro-3-deoxy-D-gluconic acid	3						9.50022e+06	6.87249e+06	4.74012e+06	4.516e+06	6.84637e+06	6.59693e+06	3.49886e+06	4.6637e+06	3.046e+06	3.73013e+06	6.1737e+06	1.46686e+06	1.68591e+06	2.74769e+06	1.32246e+06	5.66226e+06
503	163.025	0.78		KEGG Search	C5H8O6	2-Dehydro-D-xylonate	3						6.84082e+06	4.14355e+06	3.38138e+06	3.51996e+06	2.5949e+06	2.59992e+06	1.19861e+06	2.36125e+06	3.06936e+06	1.15188e+06	3.55694e+06	542958	1.52131e+06	3.78065e+06	1.85332e+06	7.75534e+06
168	142.066	11.41		KEGG Search	C10H9N	2-Naphthylamine	3						1.44156e+06	1.09009e+06	1.17762e+06	1.39041e+06	1.35175e+06	1.42766e+06	1.18311e+06	1.37337e+06	1.17095e+06	1.34826e+06	1.29744e+06	1.45869e+06	1.3843e+06	1.19109e+06	1.43077e+06	1.27973e+06
576	187.061	2		KEGG Search	C8H12O5	2-Oxosuberate	3						2.05104e+06	895769	1.07899e+06	2.16305e+06	2.19349e+06	1.16855e+06	412388	909838	706682	3.16006e+06	2.25225e+06	2.10912e+06	2.10535e+06	1.18486e+06	1.4445e+06	948495
870	153.019	6.79	72n	Negative_Garrett_MetabolitStd_Library_JG_edited030917.csv	C7H6O4	3,4-DIHYDROXYBENZOATE	1						260678	150466	103071	104216	204994	114514	41932.4	41005.4	5086.27	202473	106383	82433.8	15164.5	69067	53678.5	65122.4
835	196.061	2.25	6047n	Negative_Garrett_MetabolitStd_Library_JG_edited030917.csv	C9H11NO4	3,4-DIHYDROXY-L-PHENYLALANINE	1						501036	71235.4	132136	136213	174459	16546.4	0	6108.77	4520.16	429880	181305	92926.9	76092.6	50602.7	66755.2	33301.1
521	196.061	1.15		KEGG Search	C9H11NO4	3,4-Dihydroxy-L-phenylalanine	3						4.58197e+06	2.5462e+06	2.59756e+06	2.93898e+06	3.38615e+06	3.15875e+06	1.5658e+06	2.6537e+06	2.72271e+06	4.92277e+06	4.75339e+06	3.45986e+06	3.19137e+06	2.04211e+06	2.70851e+06	2.47692e+06
2753	328.045	1.88		KEGG Search	C10H12N5O6P	3',5'-Cyclic AMP	3						80481.7	8218.73	15219.1	44225.8	47473.9	44818.6	0	18043	29012.7	112933	90810.4	8758.4	15636.1	0	0	0
516	226.996	0.9		KEGG Search	C7H4N2O7	3,5-Dinitrosalicylic acid	3	7.5081	0.0067996	2.1675	0.027925	U25 - U44; U41 - U44	5.53395e+06	2.94086e+06	3.4348e+06	3.86193e+06	4.03123e+06	4.64898e+06	1.74122e+06	3.00937e+06	4.82376e+06	7.79261e+06	5.61287e+06	3.23097e+06	2.40998e+06	2.05569e+06	2.32037e+06	1.85501e+06
534	189.04	2.4		KEGG Search	C7H10O6	3,7-dideoxy-D-threo-hepto-2,6-diuolosonic acid	3						6.22301e+06	2.04744e+06	3.11827e+06	3.1745e+06	3.32108e+06	2.79531e+06	339561	2.04079e+06	4.00447e+06	6.89103e+06	4.73045e+06	2.40328e+06	2.04926e+06	1.52989e+06	1.93917e+06	1.46679e+06
1185	152.035	1.99	127115n	Negative_Garrett_MetabolitStd_Library_JG_edited030917.csv	C7H7NO3	3-AMINO-5-HYDROXYBENZOIC ACID	1						260643	78656.6	64926.8	29892.9	130311	69009.9	18027.2	19848.3	8342.67	547271	187647	36649.8	54627	45669.5	23889	36231.4
574	138.023	0.81		KEGG Search	C3H9NO3S	3-Aminopropanesulfonate	3						1.47113e+06	930227	940428	1.07623e+06	1.23601e+06	1.18351e+06	613137	963540	1.11331e+06	1.5753e+06	1.4448e+06	1.47916e+06	1.11742e+06	833448	1.00852e+06	1.06045e+06
619	274.057	1.86		KEGG Search	C10H13NO8	3-beta-D-Glucopyranuronosyloxy-5-methylisoxazole	3	7.7994	0.005948	2.2256	0.0256	U25 - U44; U41 - U44	1.39328e+06	501505	769970	646213	547904	1.15898e+06	367107	556340	1.00359e+06	1.41201e+06	1.12225e+06	387254	347128	252140	543122	156776
2170	438.322	12.69		Lipid Maps Search	C25H45NO5	3-hydroxylinoleoylcarnitine	3						8869.49	7086.27	7457.24	10397.7	11125.4	9277.45	11428.6	14303.9	8228.06	11355.1	10447.8	12710	12088.6	8003.88	11965.5	49196.2
2166	438.322	12.35		Lipid Maps Search	C25H45NO5	3-hydroxylinoleoylcarnitine	3						18679	11013.6	13853.5	17057	17948.2	14811.9	17184.7	22797.4	15492.1	16336.7	18762.2	23394.3	18892.9	11713	17990.8	82145.2
2158	438.322	12		Lipid Maps Search	C25H45NO5	3-hydroxylinoleoylcarnitine	3						16835.6	13811.7	13804.9	15599.7	17736.5	16945.5	18153.2	19454.9	12596.1	14852.1	17472	20354.9	22160.1	11970.5	20031.2	176615
448	120.997	2.18		KEGG Search	C3H6O3S	3-Mercaptolactate	3						6501.56	6421.42	5656.83	5917.24	5346	6239.44	6023.97	6663.6	5769.27	6800.19	6744.24	5252.34	5882.41	3980.5	5446.45	7427.42
131	159.066	7.77	12292n	Negative_Garrett_MetabolitStd_Library_JG_edited030917.csv	C7H12O4	3-methyladipic acid	1						1.93999e+06	873969	1.16975e+06	1.18723e+06	1.38624e+06	1.02469e+06	297849	534242	1.16381e+06	1.92627e+06	1.87028e+06	709339	693860	582038	676271	699305
543	159.03	1.77		Lipid Maps Search	C6H8O5	3-oxoadipic acid	3						2.3626e+06	1.75063e+06	1.31189e+06	1.46649e+06	2.64671e+06	1.87039e+06	667524	1.13372e+06	778759	1.42469e+06	1.76213e+06	939455	1.16364e+06	1.02681e+06	713759	1.08981e+06
1428	152.002	0.8	1549098n	Negative_Garrett_MetabolitStd_Library_JG_edited030917.csv	C3H7NO4S	3-SULFINO-L-ALANINE	1						526367	289042	382959	293870	421473	610461	187296	494431	632701	539588	550677	216356	222636	495287	234176	868765
1242	249.025	2.94		KEGG Search	C12H10O4S	4,4'-Sulfonyldiphenol	3						37207.7	18702.8	23106.3	24114.1	25688.1	20451.6	6765.05	14451.5	17890.6	40034.7	23584.7	20046.6	21753.1	14745.2	22830.8	8368.37
540	152.071	1.16		YMDB Search	C8H11NO2	4-deoxypyridoxine	3						3.07089e+06	1.81456e+06	1.72582e+06	2.06238e+06	2.38479e+06	2.24989e+06	1.23469e+06	2.00859e+06	1.84301e+06	3.38094e+06	3.33565e+06	2.50844e+06	2.27298e+06	1.42655e+06	1.91055e+06	1.81117e+06
582	340.088	0.89		KEGG Search	C12H23NO6S2	4-Methylthiobutyl-desulfoglucosinolate	3						1.25717e+06	841288	786057	825470	1.05562e+06	1.37312e+06	712420	1.05249e+06	1.34413e+06	1.38281e+06	1.36572e+06	1306738	1.25684e+06	849092	1.03381e+06	1.10539e+06
514	182.046	0.93		KEGG Search	C8H9NO4	4-Pyridoxate	3						4864545	2.97009e+06	2.8074e+06	3.68646e+06	4.02052e+06	3.47462e+06	1.8513e+06	2.95432e+06	3.23819e+06	6.93453e+06	6.98692e+06	2.88597e+06	2.61929e+06	1.71847e+06	2.24721e+06	2.24411e+06
578	170.029	0.81		KEGG Search	C7H9NO2S	4-Toluenesulfonamide	3						1.51382e+06	885055	845853	926667	1.11348e+06	947489	457433	788023	906874	1.39909e+06	1.31441e+06	955128	991292	657094	648537	770376
502	228.051	0.87		Lipid Maps Search	C9H11NO6	5-(L-alanin-3-yl)-2-hydroxy-cis,cis-muconate 6-semialdehyde	3						4.27966e+06	4.22169e+06	3.24926e+06	3.78782e+06	3.61756e+06	3.41052e+06	2.47756e+06	3.63507e+06	2.537e+06	4.84047e+06	4.66991e+06	3916245	3.75704e+06	2.74047e+06	2.58853e+06	3.16846e+06
1194	316.096	9.96		Lipid Maps Search	C17H17O6	5,4'-Dimethyl-6-hydroxyluteolinidin	3						354368	279218	290796	349176	398667	338101	283053	332879	266836	367489	377085	388766	386200	261776	288874	300874
221	361.094	11.42		Lipid Maps Search	C18H18O8	5,7,3'-Trihydroxy-6,4',5'-trimethoxyflavanone	3						304994	271239	262884	302457	302735	307195	258319	339886	292092	303498	303871	305865	300549	224458	276384	243500
561	250.093	0.91		YMDB Search	C10H13N5O3	5'-Deoxyadenosine	3	7.2212	0.0077782	2.1091	0.030324	U41 - U25; U44 - U25	1.95674e+06	1.1537e+06	1.05928e+06	1.24585e+06	1.60121e+06	2.07756e+06	1.00036e+06	1.56658e+06	1.79126e+06	2.21509e+06	2.14136e+06	1.92738e+06	1.85916e+06	1.18674e+06	1.51559e+06	1.52089e+06
850	245.056	9.97		KEGG Search	C9H11FN2O5	5-Fluorodeoxyuridine	3						442775	248715	279974	467910	461680	385352	484138	426936	803864	387752	404051	791945	1.03633e+06	260286	391471	351073
1160	245.056	8.71		KEGG Search	C9H11FN2O5	5-Fluorodeoxyuridine	3	8.8299	0.0037838	2.4221	0.017857	U25 - U44; U41 - U44	16393.8	30850.9	16580.4	51590.4	12320.2	32864.5	19208.1	5484.04	6599.72	33321.4	22136.3	5657.16	6493.09	2472.21	0	2184.49
474	190.051	11.39		KEGG Search	C10H9NO3	5-Hydroxyindoleacetate	3						97000000	78800000	71500000	86400000	95800000	94200000	79900000	94600000	76700000	94800000	97700000	100000000	96600000	71200000	89200000	80900000
1137	219.077	6.7	144p	Negative-Tryptophan specific metabolites4-15-2016TG.csv	C11H12N2O3	5-HYDROXY-L-TRYPTOPHAN	1	22.318	6.2528e-05	4.2039	0.00071575	U25 - U44; U41 - U44	346548	236929	246837	149821	201597	381883	209493	129716	170342	439836	368446	67931.6	39453.7	58571.7	27242	83703.8
1079	336.059	7.6		KEGG Search	C10H16N3O8P	5-Hydroxymethyldeoxycytidylate	3						355931	290139	266132	334453	365871	319586	298184	394560	309947	352783	351783	426172	370305	287224	388523	368589
1197	224.093	6.16		KEGG Search	C12H11N5	6-Benzylaminopurine	3	64.254	1.8221e-07	6.7394	6.5353e-06	U25 - U41; U25 - U44	317629	151950	149920	154251	183949	66802.5	17355.8	27370.4	66401.7	82115.1	73067.6	38954.1	26532.3	26217.9	36186.7	43813.2
152	165.022	2.06		KEGG Search	C6H6N4S	6-Methylmercaptopurine	3						22808.6	19918.7	20195.4	19974.6	25413	21246.6	22008.6	24042	17324.5	27479.5	24556.9	23813	21294.7	16420.1	23182.1	20438.6
783	165.023	1.65		KEGG Search	C6H6N4S	6-Methylmercaptopurine	3						114528	81275.1	70958.5	86020.3	111296	110406	71750.6	95407	80593.5	126329	115085	90691.4	88656.1	68769.7	71951.6	82582
915	298.056	3.41		KEGG Search	C16H13NO3S	8-Anilino-1-naphthalene sulfonic acid	3	17.738	0.00019263	3.7153	0.001699	U25 - U44; U41 - U44	112895	54009.9	49290.5	14832.6	61989.8	71102.4	19052.7	9174.48	46046.6	275926	134765	0	0	4478.89	0	9976.7
966	298.056	2.81		KEGG Search	C16H13NO3S	8-Anilino-1-naphthalene sulfonic acid	3	7.379	0.0072213	2.1414	0.028567	U25 - U44; U41 - U44	40953.9	21775.2	16405.2	0	33989.1	17145.8	5930.35	5661.93	18510.3	62193.4	30030.7	0	0	0	0	8092.96
536	163.04	9.94		Lipid Maps Search	C9H8O3	9-hydroxy-7E-Nonene-3,5-diynoic acid	3						2.48005e+06	1.98983e+06	2.10257e+06	2.17513e+06	2.56957e+06	2.61985e+06	2.05085e+06	2.43003e+06	2.15208e+06	2.66822e+06	2.49008e+06	2.52756e+06	2536417	1.98031e+06	2.35743e+06	2.09642e+06
1224	202.108	1.21		Lipid Maps Search	C9H17NO4	Acetyl-D-carnitine	3						96367	63243.1	58113.5	67915.2	73567	81473.2	41506.7	58276	98290	103563	113548	68302.7	68202.1	50099.5	68151.1	54097.4
634	134.047	1.41	190n	Negative_Garrett_MetabolitStd_Library_JG_edited030917.csv	C5H5N5	ADENINE	1						387425	414553	128872	758253	591987	168761	66750	163102	319995	1.4514e+06	1.38014e+06	193958	178155	125454	180447	224430
895	558.064	1.07		KEGG Search	C15H23N5O14P2	ADP-ribose	3	29.939	1.3606e-05	4.8663	0.00019264	U25 - U44; U41 - U44	171728	95724	107410	104699	93723.1	146738	76049	95455.2	156158	161197	176974	50662.5	60413.6	60695	63522.3	54835.7
2132	149.045	0.96	ISO-1	Negative_Garrett_MetabolitStd_Library_JG_edited030917.csv	C5H10O5	ALDOPENTOSE	1						8815414	3.83214e+06	3.80791e+06	3.91194e+06	4.67103e+06	4450102	1.47003e+06	165795	5.01764e+06	6.68612e+06	5494445	148051	2.77628e+06	110029	2.12361e+06	2.40546e+06
698	176.093	0.82		KEGG Search	C7H15NO4	Anthopleurine	3						315198	197564	193234	188309	245093	252994	139566	198092	216069	303861	283195	246983	237019	157288	178855	218659
1155	136.04	7.87	227n	Negative_Garrett_MetabolitStd_Library_JG_edited030917.csv	C7H7NO2	ANTHRANILATE	1						37593.3	27316.9	28189.9	49969.1	45378	44483.2	33484.3	28998.4	48409.5	60803	49146.6	27432.4	19717.9	15618.7	23082.7	22941.6
1450	303.233	15.88	444899n	Negative_Garrett_MetabolitStd_Library_JG_edited030917.csv	C20H32O2	Arachidonic Acid (20:4)	1						2815.62	2461.65	2762.03	0	0	7521.55	0	1848.8	0	0	3048.56	2326.64	2922.8	2131.54	2737.79	2216.26
689	175.024	0.92	54670067n	Negative_Garrett_MetabolitStd_Library_JG_edited030917.csv	C6H8O6	ASCORBIC ACID	1						399656	230341	244394	266589	331708	338641	129441	263091	322119	479414	395910	299347	277222	206015	214092	209421
520	173.009	0.89	54670067n	Negative_Garrett_MetabolitStd_Library_JG_edited030917.csv	C6H8O6	ASCORBIC ACID-2H	1						5.03327e+06	2.56155e+06	3.07358e+06	3.33723e+06	3.48157e+06	3.99059e+06	1.27894e+06	2.47676e+06	4.63815e+06	7.63277e+06	5.17309e+06	3.84915e+06	2.70364e+06	2.37438e+06	2.65348e+06	2.11394e+06
929	304.063	5.44		KEGG Search	C18H11NO4	Atherospermidine	3	40.522	2.594e-06	5.586	5.3082e-05	U25 - U44; U41 - U44	105631	65115.1	48101.8	66502.4	63077.8	62200.2	25878.2	37603.3	87063.9	93645.3	98094.8	20956.9	25499.9	17286.4	22779	27506.8
2069	107.05	9.98		YMDB Search	C7H8O	Benzyl alcohol	3						489040	449997	471562	527464	468091	555938	480137	531419	464203	601023	519194	523625	525017	420335	476476	437990
1069	607.277	11.41		KEGG Search	C37H40N2O6	Berbamine	3						23000000	19500000	19200000	23500000	22700000	24300000	24100000	26100000	18800000	23900000	23600000	28000000	25600000	18900000	26800000	25400000
1150	320.062	1.88		KEGG Search	C11H15NO10	beta-Citryl-L-glutamate	3						66962.3	43049.3	53006.8	88474.3	78427	49410.9	18751.1	34121.2	47952.2	106568	87264.5	82596.6	84405.2	48555.6	60227.6	39312.7
2709	301.104	1.15		KEGG Search	C12H18N2O7	Bicozamycin	3						1.91826e+06	917164	825425	1.74729e+06	2.02538e+06	1657999	693542	1.20937e+06	1.18435e+06	256837	118526	1.72244e+06	2.66629e+06	1.56471e+06	1.08738e+06	1.14104e+06
1136	242.097	1.21		KEGG Search	C10H17N3O2S	Biotin amide	3						379510	209130	218720	200416	228218	196641	82002.9	130750	236705	450453	378853	215771	250080	132625	173311	168573
475	206.046	9.96		Negative_Garrett_MetabolitStd_Library_JG_edited030917.csv	C14H19NO5	BOC-L-Tyrosine	1						95200000	74900000	72700000	82100000	94700000	92900000	78200000	92000000	74400000	97600000	94600000	98400000	95600000	69400000	87700000	79900000
477	280.119	9.96		Negative_Garrett_MetabolitStd_Library_JG_edited030917.csv	C14H19NO5	BOC-L-Tyrosine	1						56300000	45100000	42400000	49800000	55600000	54400000	46500000	54200000	44900000	56100000	56000000	57700000	55300000	41300000	51800000	47700000
609	179.056	0.91	ISO-3	Negative_Garrett_MetabolitStd_Library_JG_edited030917.csv	C6H12O6	C6H12O6-HEXOSE/KETOSE/INOSITOL	1	28.011	1.9374e-05	4.7128	0.00026726	U25 - U41; U25 - U44; U41 - U44	1.28456e+06	601656	763802	710823	813539	642699	190507	375388	639073	1.11289e+06	924137	268416	301262	228868	294312	283080
1883	174.077	2.4		KEGG Search	C7H13NO4	Calystegin B2	3	59.706	2.806e-07	6.5519	8.3868e-06	U41 - U25; U25 - U44; U41 - U44	19054	7349.19	7835.26	6681.75	9110.33	33676.6	15646.3	31670.4	31318.3	26964.5	49719.2	5131.66	5854.21	3912.54	4509.31	5915.15
339	225.099	0.72	439224n	Negative_Garrett_MetabolitStd_Library_JG_edited030917.csv	C9H14N4O3	CARNOSINE	1						17197.1	5275.04	0	9734.23	10316.4	0	0	0	0	12784.5	8857.39	7580.87	5616.75	0	0	0
806	188.093	3.52		KEGG Search	C8H15NO4	Castanospermine	3						45960.7	32411.7	33408.6	33243.2	30477.1	51016.6	28366.5	42429.7	56849.3	51392.2	47895.6	27851.7	31051.9	34637	31924.7	35532.2
881	639.175	5.91		KEGG Search	C32H32O14	Chartreusin	3						199807	96993.5	260354	71640.7	58970.9	152375	52463.7	85036.4	620656	88932.7	146644	60797.9	69141.8	61844	154044	168752
2616	437.29	12.19		Negative_Garrett_MetabolitStd_Library_JG_edited030917.csv	C24H40O4	Chenodeoxycholic Acid (CDCA)	1						2977.53	1549.74	2096.97	1968.99	2430.07	2289.55	2089.67	4989.13	2364	1978.67	2277.4	2031.42	2250.52	1721.43	2897.43	2380.64
525	147.045	11.39		YMDB Search	C9H8O2	Cinnamic acid	3						2.61196e+06	2.33494e+06	2.12309e+06	2.49324e+06	2.75315e+06	2.6431e+06	2.21617e+06	2.75417e+06	2.22115e+06	2.70402e+06	2.80541e+06	2.93391e+06	2.74576e+06	2.09873e+06	2.53355e+06	2.3785e+06
133	197.04	1.82	ISTD-08-NEG	Negative_Garrett_MetabolitStd_Library_JG_edited030917.csv	13C6H8O7	CITRIC ACID-13C6	1						8.39217e+06	7.12383e+06	4.90527e+06	7.26243e+06	8.37719e+06	8.03255e+06	9.19334e+06	8.76771e+06	3.73138e+06	7.72398e+06	8.20612e+06	8.34747e+06	8.79862e+06	6.12435e+06	9.13751e+06	7.57621e+06
1178	299.088	1.33		KEGG Search	C24H12	Coronene	3	41.37	2.3097e-06	5.6364	4.9704e-05	U41 - U25; U44 - U25	35179.3	17920.2	20609.5	27051.9	24794.7	150753	61853.7	84186.6	147870	91201.6	86292.4	70164.9	73589.7	46262.6	68276.6	64173
811	130.062	0.89	586n	Negative_Garrett_MetabolitStd_Library_JG_edited030917.csv	C4H9N3O2	CREATINE	1	6.1069	0.013489	1.87	0.045642	U44 - U41	3.70972e+06	2.00049e+06	2.11717e+06	2.48832e+06	2.84608e+06	2.49432e+06	1.16097e+06	1.98955e+06	2.39321e+06	2.87744e+06	3.17862e+06	2.97264e+06	2.99933e+06	1825955	2.03572e+06	2.19604e+06
946	108.082	1.16		KEGG Search	C7H11N	Cyclohexyl isocyanide	3						108271	82283.1	73882.2	112064	115740	139321	80776.6	119694	116687	172202	191418	112925	92547.5	62772.5	88760.9	68482.3
571	228.993	0.9		KEGG Search	C9H8Cl2N2O	DCEBIO	3	8.4548	0.0044448	2.3521	0.01989	U25 - U44; U41 - U44	1.72401e+06	949604	1.08646e+06	1.20582e+06	1.28383e+06	1.52106e+06	553047	927235	1.52323e+06	2.50117e+06	1.80194e+06	974046	786100	617817	736450	564780
493	244.082	1.87		KEGG Search	C11H11N5O2	Debromohymenialdisine	3						13900000	6.78883e+06	8.00222e+06	16000000	13900000	8.45529e+06	2.98698e+06	6.90641e+06	8.1497e+06	20800000	14200000	12600000	15900000	8.41136e+06	9.78247e+06	6.97003e+06
174	186.056	11.41		KEGG Search	C6H10ClN5	Deethylatrazine	3						1.14994e+06	994465	922459	1.12887e+06	1.19005e+06	1.27428e+06	988580	1.22871e+06	919292	1.22058e+06	1.23505e+06	1.32112e+06	1.17724e+06	881659	1.13831e+06	1.09058e+06
545	162.077	0.8		KEGG Search	C6H13NO4	Deoxymannojirimycin	3	6.4816	0.01115	1.9527	0.038954	U41 - U25; U41 - U44	2.9146e+06	1.64795e+06	1.75388e+06	2.27992e+06	2.40214e+06	2.69091e+06	1.49769e+06	2.2936e+06	2.71411e+06	3.64838e+06	4.26366e+06	2.05332e+06	1.74267e+06	1.23268e+06	1.43032e+06	1.53488e+06
1203	193.035	0.91	ISO-11	Negative_Garrett_MetabolitStd_Library_JG_edited030917.csv	C6H10O7	D-GLUCURONIC ACID/D-GLUCURONOLACTONE/D-(+)-GALACTURONIC ACID	1						171295	101500	80688	124482	101672	100948	40383.6	64884.1	100782	2.08825e+06	3.2552e+06	88751.1	62401.3	40279.7	68776.1	58135.1
606	199.072	1.21		KEGG Search	C8H12N2O4	Dihydroclavaminic acid	3						1.01405e+06	632839	554885	615098	705459	761138	293778	513522	759700	975776	891023	616272	659455	441673	573971	534780
2187	220.119	1.17		KEGG Search	C10H15N5O	Dihydrozeatin	3						76451.5	37717.8	35773	38051.4	42445	38062.7	20462.5	29269.5	43593.2	132055	125798	28974.4	28468.9	22514.7	23171.5	22807.3
2197	220.119	3.05		KEGG Search	C10H15N5O	Dihyrdozeatin	3						65874.3	27704.1	26903.2	37696	35093.3	38949.8	10252.5	26052.4	38228	46214.7	39826	25072.3	22859	10120.8	18735.8	22805.3
911	386.12	3.47		KEGG Search	C21H22ClNO4	Dimethomorph	3						121384	96651.1	71128.9	56989.2	61775.8	93979	122315	110626	81053.8	121213	114300	91500.9	132358	80066.6	107019	94118.8
529	201.136	0.97		YMDB Search	C8H18N4O2	Dimethyl-L-arginine	3	7.087	0.0082916	2.0814	0.031863	U25 - U41; U25 - U44	4.56183e+06	2.22666e+06	2.15296e+06	2.32965e+06	2.5967e+06	2.52843e+06	920859	1.60458e+06	2.36671e+06	3.6623e+06	3104612	1.82998e+06	1.93564e+06	1.12072e+06	1.43119e+06	1.45893e+06
725	241.012	2.93		KEGG Search	C6H11O8P	D-myo-Inositol 1,2-cyclic phosphate	3						292716	144398	164795	172540	187905	138383	47768	92718.6	164993	320556	207217	132640	118580	110790	111731	67525.6
865	209.03	0.75	33037n	Negative_Garrett_MetabolitStd_Library_JG_edited030917.csv	C6H10O8	D-SACCHARIC ACID	1	6.7097	0.0099571	2.0019	0.035953	U44 - U25; U44 - U41	298672	192425	222673	183390	238536	184384	76761.7	192058	327708	295892	357406	222631	223784	256946	327535	296447
563	165.04	0.76		KEGG Search	C5H10O6	D-Xylonate	3						1.70484e+06	1.06449e+06	1.17417e+06	1.17989e+06	1.24285e+06	1.54771e+06	484517	944094	1.87241e+06	12000000	11800000	858976	926666	957748	891285	847505
728	141.067	0.94		KEGG Search	C6H10N2O2	Ectoine	3	6.1905	0.012922	1.8887	0.044354	U25 - U44; U41 - U44	258381	142106	149386	173267	182775	210893	90608.7	148014	188007	257464	240912	137344	139284	107541	112787	121442
669	309.017	1.82		KEGG Search	C14H15O2PS2	Edifenphos	3						291942	270002	173143	260970	293642	292924	350833	329043	142273	259715	270800	326972	326066	233436	331883	298540
604	237.044	6.67		KEGG Search	C11H11ClN2O2	Ethychlozate	3	13.519	0.00066764	3.1755	0.005059	U25 - U41; U25 - U44; U41 - U44	1.15127e+06	649113	558920	504762	472628	421007	192241	299920	314952	714379	693902	260717	177550	158144	250356	301364
511	138.056	0.96		YMDB Search	C7H9NO2	Ethyl 2-pyrrolecarboxylate	3						5.42306e+06	3.16655e+06	3.08357e+06	3540426	4.14777e+06	4.65605e+06	2.17461e+06	3.43187e+06	3.94199e+06	5.35579e+06	5.32332e+06	3.924e+06	4.01092e+06	2.5365e+06	2.78112e+06	2.79552e+06
1177	314.091	1.11		KEGG Search	C16H15F2N3Si	Flusilazole	3	53.512	5.3134e-07	6.2746	1.2994e-05	U41 - U25; U44 - U25	107177	64004.8	64340.8	61802.2	62476.3	177798	70597	137225	194646	303551	287288	129619	125944	95367.6	128311	100478
166	115.003	8.45		YMDB Search	C4H4O4	Fumaric Acid	3						1.44725e+06	1.23059e+06	1.12819e+06	1.26984e+06	1.5408e+06	1.43648e+06	1.24386e+06	1.48808e+06	1.17449e+06	1.35393e+06	1.35992e+06	1.47526e+06	1.39484e+06	1.07226e+06	1.34958e+06	1.23612e+06
773	115.004	1.95	C00122	Negative_Garrett_MetabolitStd_Library_JG_edited030917.csv	C4H4O4	Fumaric Acid	1	5.9908	0.014325	1.8439	0.047869	U25 - U44; U41 - U44	197975	96930.9	102999	122921	157915	144868	62454.1	109580	115629	186907	175046	91809.5	90972.5	73958.4	75963.4	80582.1
898	198.088	1.09		KEGG Search	C8H13N3O3	gamma-Glutamyl-beta-aminopropiononitrile	3	38.604	3.4006e-06	5.4684	6.0984e-05	U25 - U44; U41 - U44	170270	90076.8	96180.1	73937.7	102590	128328	55144.5	77110	142984	172792	198101	10527.3	21868.9	27639.4	11227.2	38011.8
767	320.091	3.26		KEGG Search	C11H19N3O6S	gamma-L-Glutamyl-L-cysteinyl-beta-alanine	3	18.256	0.00016788	3.775	0.0015846	U25 - U44; U41 - U44	290332	101507	118467	76043.9	146758	230215	50160.5	96149.4	186910	238687	217566	26638.4	44106.9	44068.7	27797.4	66482.1
763	320.092	2.9		KEGG Search	C11H19N3O6S	gamma-L-Glutamyl-L-cysteinyl-beta-alanine	3	9.7617	0.0025785	2.5886	0.013339	U25 - U44; U41 - U44	324021	105494	145557	78527	164625	245172	49535.8	116958	190995	258482	259290	56524	76289.5	39440.4	30306.7	84592.1
781	320.092	5.91		KEGG Search	C11H19N3O6S	gamma-L-Glutamyl-L-cysteinyl-beta-alanine	3						231938	85965.2	244423	72639.8	52050.3	179369	51757.9	90753.8	612272	94420.9	170378	71461	80709.6	72849.8	153626	159414
800	320.092	5.44		KEGG Search	C11H19N3O6S	gamma-L-Glutamyl-L-cysteinyl-beta-alanine	3						76080.5	41741.9	40113.2	54668.2	55926.2	44905.6	25260	26570.3	110001	127115	148045	32404.7	41646.4	52385.4	30266.8	35488.6
726	572.079	2.16		KEGG Search	C16H25N5O14P2	GDP-3,6-dideoxy-D-galactose	3	23.879	4.4378e-05	4.3528	0.00055524	U25 - U44; U41 - U44	365109	143105	211104	185064	184424	384283	105500	154928	419401	455138	382295	79953.6	111390	86078.7	90528.4	96314.8
2760	572.079	1.67		KEGG Search	C16H25N5O14P2	GDP-3,6-dideoxy-D-galactose	3						30624.7	8288.4	7848.76	16538.9	20858.3	24087.9	7177.52	7968.09	27178.7	35094.4	38410.6	7435.16	15661.1	8883	7428.94	8256.13
1328	195.051	0.74	ISO-12	Negative_Garrett_MetabolitStd_Library_JG_edited030917.csv	C6H12O7	GLUCONIC ACID/D-GULONIC ACID GAMA-LACTONE	1						253603	170136	196740	222902	215115	217402	95581.8	132772	239715	288592	275147	137689	162663	169474	261871	112311
530	215.032	0.72	C00293/C01496	Negative_Garrett_MetabolitStd_Library_JG_edited030917.csv	C6H12O6	GLUCOSE/FRUCTOSE	1						5.67598e+06	2.22476e+06	2.61404e+06	2.50935e+06	3.23908e+06	2.53076e+06	1.13037e+06	1.49967e+06	2.96369e+06	4.26699e+06	4.04988e+06	2.27837e+06	2.20986e+06	1.3637e+06	1.77063e+06	1.72262e+06
812	217.03	0.73	5793n	Negative_Garrett_MetabolitStd_Library_JG_edited030917.csv	C6H12O6	GLUCOSE/FRUCTOSE	1						1.91177e+06	751189	856471	867421	1.17269e+06	838026	370908	507096	987019	1.44555e+06	1.37941e+06	781131	748868	449156	593672	575773
2245	105.019	1	439194n	Negative_Garrett_MetabolitStd_Library_JG_edited030917.csv	C3H6O4	GLYCERIC ACID	1						114053	61913.9	48272.9	29170.5	62363.8	103646	65850.6	52384.6	53248.8	43059.3	90855.5	33816.5	22059.3	26569.1	22777.2	39621.5
631	75.0081	0.85	757n	Negative_Garrett_MetabolitStd_Library_JG_edited030917.csv	C2H4O3	GLYCOLATE	1						495272	425645	418792	431780	466042	472126	428932	471401	412776	423345	489707	478243	494988	393692	428706	451433
947	187.109	1.36		KEGG Search	C8H16N2O3	Glycyl-leucine	3						97997.3	50425.7	48625.5	45135.6	55903.7	88482.5	25643.7	47729	87114.9	176092	131049	47428	53063.1	33280	36417.5	50563.3
600	410.076	9.97		KEGG Search	C10H17N7O9S	Gonyautoxin 1	3						788644	675298	637363	691684	769955	781922	730006	762950	670491	798930	804761	768718	780328	630824	767912	703845
1190	282.084	6.27	6802n	Negative_Garrett_MetabolitStd_Library_JG_edited030917.csv	C10H13N5O5	Guanosine	1	50.814	7.1655e-07	6.1448	1.62e-05	U25 - U44; U41 - U44	768600	388208	373944	548167	430868	403233	146216	224095	601697	676208	703001	123013	134004	89812.6	100523	128835
757	374.04	1.87		KEGG Search	C16H13ClF3NO4	Haloxyfop methyl	3	7.6228	0.0064484	2.1905	0.027104	U25 - U41; U44 - U41	172191	107705	124711	192223	176502	121618	62639.1	107739	115747	207161	181027	164325	186628	132567	148321	116886
2135	325.129	9.84		KEGG Search	C16H22O7	Hinokitiol glucoside	3	8.921	0.0036409	2.4388	0.017335	U41 - U25; U41 - U44	79595.9	23982.3	39776.8	38786.6	55601.2	73088.9	32844.3	37511.4	396873	157740	384267	31248	27925.3	10787.6	17134.3	23757.7
504	79.9565	0.75		KEGG Search	HSO3	Hydrogen sulfite	3						5.12408e+06	3.76673e+06	4.02984e+06	3.47542e+06	3.79386e+06	4.27978e+06	1.85327e+06	3.18674e+06	5.57211e+06	6.59998e+06	5.28571e+06	3.85608e+06	3.93791e+06	4.14398e+06	3.14904e+06	3.74909e+06
1226	337.077	2.99		KEGG Search	C19H15ClN2O2	Inabenfide	3						94824.7	58548.3	61621.7	84433.1	60599.3	77656.6	25783	52143.1	80309.6	197472	116236	63104	43819.5	39527.5	39607.9	29337
910	267.072	0.96	C00294	Negative_Garrett_MetabolitStd_Library_JG_edited030917.csv	C10H12N4O5	Inosine	1	6.6418	0.010296	1.9873	0.036685	U41 - U44	133364	72999.5	77077.6	60995	79842	101473	54943.5	86613	110899	124343	121131	54639.7	62616.7	48034.8	44213.4	73454.4
907	245.043	0.77		KEGG Search	C13H10O5	Isopimpinellin	3						164258	95404	110804	113174	104546	117541	32087.8	69649	141442	172775	165696	86103	95588.7	31429.9	78610.2	47105.7
1148	214.072	3.22		KEGG Search	C10H9N5O	Kinetin	3						33629.3	36929.2	34152.3	62129.3	69539.5	36047.2	20888.3	60654.4	412212	65781.3	46142.3	20423.8	99040.3	23027.4	7987.31	33759.3
821	357.049	1		KEGG Search	C18H15ClN2O2S	L791456	3						858169	455021	561506	620251	738616	807615	279547	429624	773349	1.07416e+06	1.00353e+06	523858	529075	412705	551660	562977
344	239.114	0.83	112072n	Negative_Garrett_MetabolitStd_Library_JG_edited030917.csv	C10H16N4O3	L-ANSERINE	1						7712.52	22602.3	11083.6	12108.7	23398	0	0	10222.2	5964.43	29360.2	10384.7	18865.5	6980.04	0	0	8963
2086	226.072	1.29		KEGG Search	C10H13NO5	L-Arogenate	3	18.085	0.00017561	3.7554	0.0016171	U41 - U25; U44 - U25; U44 - U41	84579.2	38193.1	45624	39347.2	56956.4	87430.9	30447.3	60387.5	67987.7	134434	128534	94297.5	86394.1	69421	76533.1	74074.3
832	196.074	0.93	10917n	Negative_Garrett_MetabolitStd_Library_JG_edited030917.csv	C7H15NO3	L-CARNITINE	1						629868	302647	308874	389054	434176	631220	207005	352347	592522	808706	713909	408780	360826	252632	300154	351529
532	119.05	9.94		Lipid Maps Search	C8H8O	Lentialexin	3						2.30692e+06	2.07272e+06	2.17202e+06	2.09687e+06	2.17005e+06	2.27347e+06	1.98311e+06	2.22812e+06	2.22986e+06	2.47619e+06	2.17409e+06	2.27837e+06	2.37912e+06	2.02936e+06	2.12299e+06	2.10746e+06
1434	146.046	0.86	33032n	Negative_Garrett_MetabolitStd_Library_JG_edited030917.csv	C5H9NO4	L-GLUTAMIC ACID	1						988659	613875	712851	729895	874475	1.29725e+06	522352	658040	1.11132e+06	1.19327e+06	1.17666e+06	616407	702630	494956	636077	573477
338	146.046	0.75	33032n	Negative_Garrett_MetabolitStd_Library_JG_edited030917.csv	C5H9NO4	L-GLUTAMIC ACID	1						2.35857e+06	1.51585e+06	1.68333e+06	1.79976e+06	2.10126e+06	2.43513e+06	1.56091e+06	1.83933e+06	2.61134e+06	2.41269e+06	2.41247e+06	1.76665e+06	1.90508e+06	1.40666e+06	1.92657e+06	1.62407e+06
1162	145.062	0.73	5961n	Negative_Garrett_MetabolitStd_Library_JG_edited030917.csv	C5H10N2O3	L-GLUTAMINE	1						7733721	3.43285e+06	4583772	4394884	5.86081e+06	4.70514e+06	2133347	2.97213e+06	5.24037e+06	7761486	118687	3.90632e+06	3681757	2.72458e+06	3747892	3.23406e+06
1681	130.087	2.33	6306n	Negative_Garrett_MetabolitStd_Library_JG_edited030917.csv	C6H13NO2	L-ISOLEUCINE	1	8.0456	0.0053233	2.2738	0.023284	U25 - U41; U25 - U44	27898.5	9775.53	20157.6	21648.2	25290.5	17637.1	4734.12	5203.43	16584	24435.1	21467.7	8456.03	7359.18	6890.91	7046.49	8183.52
840	189.088	0.82	439283n	Negative_Garrett_MetabolitStd_Library_JG_edited030917.csv	C7H14N2O4	LL-2,6-DIAMINOHEPTANEDIOATE	1	13.952	0.00058101	3.2358	0.0044655	U25 - U44; U41 - U44	620089	262767	334626	340214	421736	522431	172322	285844	584499	697716	661085	254786	230807	182498	164675	230093
440	164.071	6.09		KEGG Search	C9H11NO2	L-Phenylalanine	3	9.5424	0.0028164	2.5503	0.013775	U25 - U41; U25 - U44	283668	117951	153543	150756	194015	159409	54719	79581.6	174369	207328	199288	98774.9	101021	80656.9	87995.2	98700.7
225	170.092	6.09	ISTD-15-NEG	Negative_Garrett_MetabolitStd_Library_JG_edited030917.csv	*C6H5CH2CH(NH2)COOH	L-Phenylalanine-13C6	1						325385	233427	214667	267931	314428	311093	268055	329566	240075	303222	292137	304334	283312	191856	261875	220614
430	180.066	3.27	6057n	Negative_Garrett_MetabolitStd_Library_JG_edited030917.csv	C9H11NO3	L-TYROSINE	1						133940	72878.1	74021.3	113904	177716	174031	90356.5	106223	172307	221587	216547	112165	100881	93225.9	97173.3	95906.2
962	194.082	2.35		KEGG Search	C10H13NO3	L-Tyrosine methyl ester	3						42279.9	26352.8	21692	24521.4	32309.7	41722.6	22684.7	29503.6	33940.9	62247.7	57427.5	33885.1	28975.1	19383.5	22336	33213.2
222	186.086	3.27	ISTD-16-NEG	Negative_Garrett_MetabolitStd_Library_JG_edited030917.csv	HO*C6H4CH2CH(NH2)COOH	L-Tyrosine-13C6	1						336734	228099	200141	265846	331458	326039	272301	304424	225023	318090	305082	319446	305139	221416	261728	237286
1255	133.014	1.05	92824n	Negative_Garrett_MetabolitStd_Library_JG_edited030917.csv	C4H6O5	MALATE	1	57.673	3.4366e-07	6.4639	9.7014e-06	U25 - U44; U41 - U44	4.30168e+06	2.7753e+06	3024677	3.10603e+06	3.5886e+06	3716361	1.87419e+06	2.89033e+06	4369966	5.21253e+06	5151724	2.05651e+06	2432848	1.86148e+06	1687601	1.85088e+06
483	78.9854	1.14		KEGG Search	CH4O2S	Methanesulfinic acid	3	10.366	0.0020344	2.6916	0.011168	U25 - U44; U41 - U44	16200000	11900000	9.37545e+06	8.54413e+06	9.86656e+06	12300000	4.9107e+06	7.03669e+06	7.96831e+06	9.1603e+06	9.24161e+06	2.05948e+06	1.3959e+06	5.26122e+06	2.01644e+06	6.2195e+06
499	94.9803	1.19		KEGG Search	CH4SO3	Methanesulfonic acid	3	10.583	0.0018715	2.7278	0.010488	U25 - U44; U41 - U44	8.03366e+06	5.241e+06	4.12978e+06	3.6353e+06	4.52775e+06	5.80571e+06	2.29215e+06	3.27661e+06	3.51099e+06	5062140	5.09251e+06	980825	702305	2.395e+06	1.09539e+06	2.90254e+06
628	210.077	2.38		KEGG Search	C10H13NO4	Methyldopa anhydrous	3	7.5891	0.0065493	2.1838	0.027314	U25 - U41; U25 - U44	1.00969e+06	448852	479807	433344	591279	430372	142335	240990	376940	802729	678451	325005	337503	251175	279689	298056
626	117.019	2.63	487n	Negative_Garrett_MetabolitStd_Library_JG_edited030917.csv	C4H6O4	METHYLMALONATE	1						2.2661e+06	468033	410714	699132	432265	447208	242718	171306	930679	1.33491e+06	1.06847e+06	319074	482087	228286	403614	242054
199	348.12	10.63		KEGG Search	C16H19N3O6	Mitomycin A	3						54270.4	48047.2	42289	47921.5	54440.3	45772.7	61082.4	86629.6	93786.5	42762.7	45278.4	67572.7	57065.7	41859.9	59582.2	53127.8
2755	174.016	2.39		KEGG Search	C6H7O6	Monodehydroascorbate	3						86930.7	37819.1	46254.9	45203.5	50891.7	40688.8	5099.01	25886.1	60933.1	95560.6	74017.9	38165.7	31311	23487.4	33730.6	18605.9
1210	217.119	6.31		Lipid Maps Search	C9H18N2O4	N-(3-carboxypropanoyl)-N-hydroxycadaverine	3	68.333	1.2657e-07	6.8977	4.8919e-06	U25 - U41; U25 - U44; U41 - U44	129093	66422.3	77080.9	82254.5	79120.1	59609.4	24669.7	36916.3	76783	94471.2	108188	20611.7	21036.5	13914.4	21872.4	18928.1
1231	217.119	2.31		Lipid Maps Search	C9H18N2O4	N-(3-carboxypropanoyl)-N-hydroxycadaverine	3	35.255	5.6144e-06	5.2507	9.4391e-05	U25 - U41; U25 - U44; U41 - U44	81801.2	33774.8	48695.7	45814.4	58349.3	36544.6	8197.46	19684.8	44506.9	61210.9	54888.9	9695.54	8440.75	4012.56	9782.37	7985.41
1161	203.103	0.89		Lipid Maps Search	C8H16N2O4	N-(3-carboxypropanoyl)-N-hydroxyputrescine	3	743.4	3.9483e-14	13.404	2.1242e-11	U41 - U25; U25 - U44; U41 - U44	936848	420849	473553	705915	801152	23000000	7.73975e+06	14800000	22500000	30900000	26200000	192926	161037	104724	165920	194847
479	264.124	11.38		KEGG Search	C14H19NO4	N(alpha)-Benzyloxycarbonyl-L-leucine	3						42400000	33800000	31200000	37900000	41900000	41800000	35200000	40800000	33100000	41500000	42800000	44400000	41200000	30000000	39000000	36000000
2745	229.083	1.18		KEGG Search	C9H14N2O5	N1-Acetyl-tabtoxinine-beta-lactam	3						357078	216046	244803	205174	249390	353629	144343	301376	411677	488812	376899	290165	302137	186780	297122	245740
1167	204.087	1.8		KEGG Search	C8H15NO5	N-Acetyl-D-fucosamine	3	580.31	1.944e-13	12.711	5.2292e-11	U41 - U25; U25 - U44; U41 - U44	15429.6	7356.41	6108.38	16565.9	15868.7	524296	164012	299148	509386	1.20974e+06	980289	0	0	0	0	0
603	204.087	0.81		KEGG Search	C8H15NO5	N-Acetyl-D-fucosamine	3						1.05144e+06	655716	611426	694030	802139	832502	478734	713284	926802	1.0345e+06	1.03349e+06	892854	863009	603520	716233	686261
615	220.082	0.83	ISO-13	Negative_Garrett_MetabolitStd_Library_JG_edited030917.csv	C8H15NO6	N-ACETYL-HEXOSAMINE	1						853402	541150	544592	612111	713352	776609	404357	594402	670244	826672	840279	667120	659748	438776	523714	551909
1182	174.041	1.55	65065n	Negative_Garrett_MetabolitStd_Library_JG_edited030917.csv	C6H9NO5	N-ACETYL-L-ASPARTIC ACID	1	6.9182	0.0089934	2.0461	0.033835	U25 - U44; U41 - U44	72319.5	38097	42809.8	45061	53795.2	88882.2	29951.7	45478.4	56185.8	59586.1	56291.8	26531.1	28682.6	20403	29023	33262.6
874	173.093	0.97		KEGG Search	C7H14N2O3	N-Acetylornitihine	3						227460	138201	127647	121151	165806	130713	49195.9	89919.7	167053	235193	182802	115259	129540	66773.6	66224	92082.8
1127	218.102	8.07	903p	Negative-Tryptophan specific metabolites4-15-2016TG.csv	C12H14N2O2	N-ACETYLSEROTONIN	1						591987	327047	349220	415687	472542	435349	437625	512434	414188	357721	464604	713421	700517	331079	554115	587965
140	158.009	8.43		Negative_Garrett_MetabolitStd_Library_JG_edited030917.csv	C9H15NO6	N-BOC-L-Aspartic Acid	1						17500000	13200000	12000000	15400000	17800000	16400000	13800000	17400000	12300000	16200000	16300000	17400000	16700000	11700000	14800000	13500000
134	232.083	8.45		Negative_Garrett_MetabolitStd_Library_JG_edited030917.csv	C9H15NO6	N-BOC-L-Aspartic Acid	1						79700000	62200000	55700000	71900000	81100000	75600000	66600000	80800000	57800000	75200000	77900000	83400000	77500000	52600000	71400000	64200000
137	156.066	10.82		Negative_Garrett_MetabolitStd_Library_JG_edited030917.csv	C11H21NO4	N-BOC-L-tert-Leucine	1						63800000	50600000	45600000	51300000	57500000	61200000	51400000	62300000	47900000	56800000	60200000	63400000	61000000	40100000	50300000	50500000
139	230.139	10.82		Negative_Garrett_MetabolitStd_Library_JG_edited030917.csv	C11H21NO4	N-BOC-L-tert-Leucine	1						26600000	20100000	18400000	21500000	24000000	25500000	21800000	25900000	19400000	23900000	24700000	26500000	24900000	16000000	21200000	20700000
135	229.061	11.41		Negative_Garrett_MetabolitStd_Library_JG_edited030917.csv	C16H20N2O4	N-BOC-L-Tryptophan	1						76800000	59300000	57500000	70400000	76300000	76700000	67000000	79300000	58600000	77100000	75400000	83500000	77700000	56800000	73100000	69000000
136	303.135	11.41		Negative_Garrett_MetabolitStd_Library_JG_edited030917.csv	C16H20N2O4	N-BOC-L-Tryptophan	1						65200000	50900000	49700000	60600000	65200000	64400000	59300000	67800000	50500000	66100000	64800000	70600000	66300000	48700000	64000000	59100000
557	206.103	0.92		KEGG Search	C8H17NO5	N-Ethylglycocyamine	3	13.17	0.00074853	3.1258	0.0053895	U41 - U25; U44 - U25; U44 - U41	2.41367e+06	1.3042e+06	1.36103e+06	1.58152e+06	1.95544e+06	2.51126e+06	1.21763e+06	1.88521e+06	2.26411e+06	2.73261e+06	2.66607e+06	2.55243e+06	2.45778e+06	1.65988e+06	2.0426e+06	2.0049e+06
1201	173.056	1.03		KEGG Search	C6H10N2O4	N-Formimino-L-glutamate	3	12.672	0.00088441	3.0533	0.0058603	U25 - U44; U41 - U44	214236	80505.7	171821	128654	163330	149727	29697.6	55879.6	223614	98694.5	121682	29466.6	23750.3	26851.3	30683.8	66747.2
623	324.093	1.16		KEGG Search	C11H19NO10	N-Glycoloyl-neuraminate	3	9.8936	0.0024465	2.6114	0.012938	U25 - U41; U25 - U44	708855	475570	408425	589552	766721	389370	198109	293195	429542	359045	417156	486285	413478	242462	313800	314802
875	302.135	2.11		KEGG Search	C12H21N3O6	Nicotianamine	3						204370	94989.5	96042.7	98159.2	106610	126506	61320	100310	117788	156432	149501	85895.1	92204.1	62645.6	66689.3	67138.6
637	223.046	0.9		KEGG Search	C8H8N4O4	Nifuradene	3	9.568	0.0027873	2.5548	0.013757	U25 - U41; U25 - U44	862223	393400	553523	520021	612597	356618	109341	318625	325328	728046	628928	267691	267914	279157	287317	266670
656	213.007	0.86		KEGG Search	C6H6N4O3S	Niridazole	3	10.642	0.0018301	2.7375	0.010364	U25 - U44; U41 - U44	735667	309709	385754	412646	553180	528186	201248	324312	562980	726170	700012	266621	270930	180725	261952	269497
2717	387.156	10.96		KEGG Search	C20H24N2O6	Nisoldipine	3						36527.5	58146.6	56060.6	76611.2	30675.4	89525.4	81495.7	44888.8	29271.7	57000	114480	132033	437435	52822.7	220044	34021.4
859	237.025	0.92		KEGG Search	C8H6N4O5	Nitrofurantoin	3						337022	208480	224899	250155	258351	267105	105681	183418	335612	471750	314632	270256	190465	197390	195455	168203
345	160.061	0.85	439377n	Negative_Garrett_MetabolitStd_Library_JG_edited030917.csv	C6H11NO4	N-METHYL-L-GLUTAMATE	1						2.5812e+06	1.59181e+06	1.35025e+06	1393854	1.46939e+06	97443	563695	1.14887e+06	1.62627e+06	2.78702e+06	2.82973e+06	979810	1.11497e+06	812775	799296	943766
723	288.07	10.8		KEGG Search	C11H15NO8	N-Succinyl-2-L-amino-6-oxoheptanedioate	3						197171	145768	156213	155286	169705	294087	174653	172404	192240	206112	128744	135216	182205	58616.3	124902	84312.4
765	288.07	9.84		KEGG Search	C11H15NO8	N-Succinyl-2-L-amino-6-oxoheptanedioate	3						132432	104347	94240.5	114418	119816	173823	104688	147435	108053	136898	105517	119377	153172	65156.9	116728	82897.3
887	246.062	1.03		KEGG Search	C9H13NO7	N-Succinyl-L-glutamate	3	13.079	0.00077136	3.1127	0.0053895	U25 - U44; U41 - U44	178297	158543	120311	65600.2	242197	181351	48871.4	91520.8	97589.4	430642	246224	28054.2	21596.6	41958	9529.96	57407.1
517	258.028	0.84		KEGG Search	C6H13NO8S	N-Sulfo-D-glucosamine	3	6.0498	0.013893	1.8572	0.046716	U25 - U41; U44 - U41	4.2225e+06	2.75891e+06	2.53539e+06	3.20164e+06	3.50872e+06	2.84284e+06	1511432	2.31531e+06	2.72855e+06	3.9336e+06	3.73661e+06	3.18989e+06	3.20863e+06	2.22733e+06	2.29514e+06	2.34836e+06
213	288.145	11.13		Lipid Maps Search	C13H23NO6	O-adipoylcarnitine	3						432270	310936	277703	346901	401894	397198	345087	405881	305743	391480	401986	438988	398501	257312	349739	322679
842	374.072	0.97		KEGG Search	C20H19Cl2NO2	Oxaziclomefone	3						509058	249992	291451	302922	342749	332695	114687	213329	417265	796853	595787	350850	231909	205314	209731	182154
2189	289.017	1.2		KEGG Search	C8H19O3PS3	Oxydisulfoton	3						97525.3	82878.5	50412.1	55643.4	82387.2	82309	47301.5	54317.1	30127.6	100516	114816	17214.2	21913.3	46041.7	11095.2	79740
2128	263.059	6.7		KEGG Search	C13H12N2O2. HCl	Ozagrel hydrochloride	3						105256	86062.7	84971	82204.5	99644	106500	90447.1	110724	78398.5	113335	100747	71782	62050.3	70501.4	71121.2	83512.5
770	445.083	2.99		KEGG Search	C18H22O11S	Paederoside	3						185476	99746.9	128556	158329	126381	150304	40844.6	106737	158028	405576	262336	135454	100608	92059.7	84141	63406.6
918	204.124	2.4		Lipid Maps Search	C9H19NO4	Pantothenol	3	7.933	0.0055991	2.2519	0.024293	U25 - U41; U25 - U44	123411	69499.6	59520.9	71456.4	71665.4	23686.8	8927.5	13176.6	20715.9	147185	161486	18770.1	18091	9644.68	8294.52	17593.5
1146	353.233	11.27		Lipid Maps Search	C20H34O5	PGF2alpha	3						105833	68790.1	78256.7	99458.3	100793	96446	97685	109411	89440	97559.9	96171.4	102669	117812	64105.7	99986.6	99147.1
733	338.109	2.38		KEGG Search	C18H22ClNO. HCl	Phenoxybenzamine hydrochloride	3	7.4364	0.0070299	2.1531	0.028121	U25 - U41; U25 - U44	245182	140557	140075	131722	136828	48384.5	18233	28105.5	54633.9	311287	361889	34886.8	31979.6	28141.4	33795.5	25121.8
713	283.13	6.56		KEGG Search	C17H20N2S	Promazine	3	12.764	0.00085721	3.0669	0.0057647	U44 - U25; U44 - U41	188646	159960	60909.8	404158	543242	135799	47592.4	261910	145018	728507	113805	1.80128e+06	2.23885e+06	584624	918594	578430
1214	442.122	0.79		KEGG Search	C22H22ClN3O5	Propaquizafop	3						113046	183073	182530	199951	290419	274902	122336	199850	322031	113850	253042	248667	284007	254821	197458	189975
416	76.0388	2.19	ISTD-11-NEG	Negative_Garrett_MetabolitStd_Library_JG_edited030917.csv	*CH3*CH2*COOH	Propionic Acid-13C3	1						80280.9	69065.5	61566.6	71967.3	75615.2	77627.5	64573.5	69694	70593.5	74806.9	67052.6	74590.8	81073.9	61876.1	74889.4	80682.5
919	371.083	1.55		KEGG Search	C19H17ClN2O4	Quizalofop-ethyl	3	14.057	0.00056199	3.2503	0.0043819	U25 - U44; U41 - U44	125065	83910.6	84835.5	89185	81953.9	102511	52960.9	79685.6	121606	103071	136666	44552.5	42138.4	44019	37346.6	70148.1
459	363.091	11.41		Lipid Maps Search	C21H16O6	Robustone	3						105928	89015	93932.5	96498.9	106561	108085	103888	89155.9	96746.4	111308	112804	115065	108688	74699.5	89834.1	95793.5
2756	418.03	1.89		Lipid Maps Search	C22H11O9	Rosacyanin B	3						79031.7	50358.6	52165	88854.7	89041.9	62105.7	25726.7	48130.7	57600.2	93491	88409.5	75486.3	96657.1	54846.4	71152.6	50879.5
775	350.102	1.2		KEGG Search	C12H21N3O7S	S-(2-Hydroxyethyl)glutathione	3	9.8765	0.0024632	2.6085	0.012938	U25 - U44; U41 - U44	209571	95510.6	110477	88551.5	97185	150676	56803.2	99212.1	177671	132641	135657	48485.3	62078.2	50432.5	54842	76184
147	141.049	9.87	ISTD-05-NEG	Negative_Garrett_MetabolitStd_Library_JG_edited030917.csv	C7H2D4O3	Salicylic Acid-D4	1						6.32456e+06	4.67958e+06	4.36016e+06	5.19545e+06	5.90036e+06	6.02941e+06	4.99117e+06	6.01927e+06	4.68611e+06	5.97223e+06	5.97383e+06	6.18726e+06	5.80923e+06	3.83933e+06	5.1918e+06	4.88854e+06
814	88.0399	0.87	ISO-16	Negative_Garrett_MetabolitStd_Library_JG_edited030917.csv	C3H7NO2	SARCOSINE/BETA-ALANINE	1						1948001	1.05062e+06	1.16682e+06	1.274e+06	1.40175e+06	1.34702e+06	684523	1.0751e+06	1346997	1.585e+06	1.58435e+06	1.47949e+06	1.54575e+06	1.03955e+06	1.16411e+06	1.17412e+06
197	433.092	11.42		Lipid Maps Search	C24H18O8	Sinaticin	3						692099	628540	572330	619892	658361	688875	639784	722366	568402	643031	669666	675508	670891	514838	629842	615340
150	121.032	2.17	ISTD-09-NEG	Negative_Garrett_MetabolitStd_Library_JG_edited030917.csv	13C4H6O4	SUCCINIC ACID-13C4	1						2.47845e+06	1.92032e+06	1.78651e+06	2.15395e+06	2.43015e+06	2.38481e+06	2.01832e+06	2.44729e+06	1.83846e+06	2.23366e+06	2.35012e+06	2.53541e+06	2.26689e+06	1.70038e+06	2.03488e+06	2.03553e+06
956	80.9646	1.03		KEGG Search	H2SO3	Sulfite	3						78537.9	58533.4	53962.5	47496.7	59812.7	62754.8	52311.3	68493.9	58009.4	72562.5	64237.8	46515.1	47574.5	51432.8	49921	39484.6
638	122.976	0.78	160226n	Negative_Garrett_MetabolitStd_Library_JG_edited030917.csv	C2H4O4S	Sulfoacetaldehyde	1						416341	391051	335101	353083	342615	339508	197062	313163	279105	488955	451711	315654	292971	243023	224776	252242
1608	514.283	9.89		Negative_Garrett_MetabolitStd_Library_JG_edited030917.csv	C26H45NO7S	Taurocholic acid (TCA)	1						13460.2	2165.37	2317.82	1796.62	2233.47	2321.43	0	0	0	0	0	2729.95	0	2503.6	2590.41	0
1122	228.054	0.83		KEGG Search	C6H15NO6S	TES	3						4.36856e+06	4329765	3.36598e+06	3.83233e+06	3.67366e+06	3410897	2.52912e+06	3695222	2618422	5062101	4.74645e+06	3.94174e+06	3.77117e+06	2.70008e+06	2.61039e+06	3122845
1215	331.166	2.38		Lipid Maps Search	C16H16D6O7	Tetranor-PGEM-d6	3						110289	41236.7	55445.7	30413.4	41270.1	25673	0	6202.22	29151.4	76610.2	49166.1	15590.3	15116.2	18150	10074.5	21353.2
613	166.018	1.06		KEGG Search	C5H5N5S	Thioguanine	3						931310	543343	604682	372442	633494	1.05191e+06	270848	738872	825465	757553	902832	199380	191437	406876	177976	584384
2038	166.018	0.81		KEGG Search	C5H5N5S	Thioguanine	3						221344	131256	137756	130819	171675	134861	76277.9	116219	245947	224361	222270	163344	101957	152236	98764.5	117096
491	135.03	0.8		KEGG Search	C4H8O5	Threonate	3	19.647	0.00011769	3.9293	0.0011512	U25 - U44; U41 - U44	13400000	7.44944e+06	7.08635e+06	6.96237e+06	8.46953e+06	11000000	4.82797e+06	6.40292e+06	12000000	9.09153e+06	9.99241e+06	3.06733e+06	3.34907e+06	3.36489e+06	2.54595e+06	5.41461e+06
1289	118.051	0.73	IS0-7	Negative_Garrett_MetabolitStd_Library_JG_edited030917.csv	C4H9NO3	THREONINE/HOMOSERINE	1	21.854	6.9498e-05	4.158	0.00076306	U25 - U41; U25 - U44; U44 - U41	619237	324592	414036	428223	467112	355179	168585	226792	422565	485800	431296	332872	323527	286750	294720	332544
1129	275.054	0.71		Lipid Maps Search	C14H12O6	Thysanone	3	8.7089	0.0039838	2.3997	0.018477	U25 - U41; U44 - U41	632772	309286	313242	292121	387345	285528	134235	204767	285967	461678	418531	363983	398134	232576	281539	264969
1072	203.082	7.6	6305n	Negative_Garrett_MetabolitStd_Library_JG_edited030917.csv	C11H12N2O2	Tryptophan	1						879020	373018	444548	485223	649619	519896	228869	475317	707964	838714	960640	533956	468157	365844	482115	413533
146	206.101	7.6		Negative_Garrett_MetabolitStd_Library_edited03012018CC.csv	C11H9D3N2O2	Tryptophan-2,3,3-D3	3						3.80076e+06	2.30212e+06	2.29545e+06	3.07077e+06	3.84393e+06	2.73777e+06	1986458	3.95217e+06	3.31309e+06	3.31352e+06	3.6726e+06	5.03616e+06	3.89999e+06	2.7421e+06	4.06601e+06	3.33222e+06
625	606.074	0.91		Lipid Maps Search	C17H27N3O17P2	UDP-GlcNAc	3						743313	470231	445046	517417	505697	608977	264316	361369	451214	562463	568657	316968	430246	366762	343078	340468
1250	167.021	1.8	1175n	Negative_Garrett_MetabolitStd_Library_JG_edited030917.csv	C5H4N4O3	URATE	1	6.719	0.0099118	2.0038	0.035953	U41 - U25; U41 - U44	64373.2	28457.9	34150.8	55901.7	53026.1	50596.4	35612.2	40933.6	82335.4	86407.4	100749	27145	40048.4	27971.4	33789.1	26266.1
629	243.062	1.24		YMDB Search	C9H12N2O6	Uridine	3						707667	442980	415964	469384	510382	574528	278828	429366	516390	658842	691691	506169	468534	317478	425981	379946
837	323.028	1.15		YMDB Search	C9H13N2O9P	Uridine 5'-monophosphate	3	11.501	0.0013322	2.8754	0.0081446	U25 - U44; U41 - U44	655849	515371	431353	550035	514955	572787	358489	442428	531016	671051	839835	282810	352835	281571	298596	328753
933	311.098	1.04		KEGG Search	C11H20O10	Vicianose	3						120235	73150.3	69404.4	68260.2	69618.6	63662	26598.8	43572.8	64172.5	119315	150547	51542.6	43647.5	43194.8	44903.9	42773.3
964	151.026	2.42	1188n	Negative_Garrett_MetabolitStd_Library_JG_edited030917.csv	C5H4N4O2	XANTHINE	1						53386.2	26089	23681.4	57187.6	55166	38540.6	17832.8	33394	29486.1	49535.6	57399.6	72137.3	21325.2	19137.1	9805.55	18872.9
627	281.087	1.55		KEGG Search	C10H18O9	Xylobiose	3	32.46	8.8094e-06	5.0551	0.00013165	U25 - U44; U41 - U44	764891	455638	421341	432928	467599	614823	294245	419556	662916	690517	810030	257762	263547	241556	224745	339670
855	218.103	1.08		KEGG Search	C10H13N5O	Zeatin	3	6.7985	0.0095326	2.0208	0.035615	U25 - U41; U25 - U44	318868	173007	172093	170037	247935	235074	89813.7	139699	208300	252021	226905	141597	158520	104254	123771	117863
401	71.013	8.41					5						202831	163482	162474	180836	215378	186046	155299	212933	186023	191530	189866	188574	212296	159985	216090	157587
1388	71.0131	1.04					5						103415	68424.2	68921.5	66746.7	76020.8	88123.4	30081.2	63657.5	81410.8	124535	93357.6	64462.8	65114.3	53550.7	56083.4	57653.7
614	73.0288	1.17					5	13.098	0.00076667	3.1154	0.0053895	U25 - U41; U25 - U44; U41 - U44	835397	542193	431118	516035	818724	606911	238892	429573	404193	440446	546940	186805	191811	301187	154012	308588
955	73.0288	2.69					5						66113.7	21054	24104.5	27538.1	18358	16047.5	7810.35	7284.59	34228.5	46440.8	38965	9055.12	19473.7	9914.17	17685.8	14220.1
960	73.0288	1.07					5						58704.5	540259	445582	514008	813758	622520	238892	432520	405446	70154	51469.3	186805	191792	301187	154012	313700
519	78.9182	0.74					5						3.85891e+06	2.72698e+06	2.96561e+06	3.03407e+06	3.24447e+06	3.78559e+06	2.44882e+06	3.13841e+06	3.00106e+06	3.98097e+06	3.67513e+06	2.33687e+06	2.20416e+06	2.03882e+06	2.0608e+06	2.21632e+06
513	80.9162	0.74					5						4.33033e+06	2.98129e+06	3.26928e+06	3.35604e+06	3.58506e+06	4.18763e+06	2.65629e+06	3.57389e+06	3.17903e+06	4.38871e+06	4.16879e+06	2.5672e+06	2.45236e+06	2.28428e+06	2.23909e+06	2.49151e+06
610	80.9812	1.17					5	10.788	0.0017325	2.7613	0.0099157	U25 - U44; U41 - U44	793745	582841	456356	431138	534426	621622	244751	366192	403443	470441	483592	101179	72183.8	258519	99138	319617
1138	81.9522	0.77					5						242612	252399	206332	198514	183728	261495	99354.4	176425	292617	365816	240349	150580	195179	224888	158231	142472
762	83.0132	2.92					5						202926	105633	121155	127216	141116	105873	47634.9	74782.4	129516	211548	139377	104204	93050	86967.1	94126.2	54383.7
2610	85.0289	0.83					5						362623	198604	206542	238914	254713	263890	111841	191451	290903	520812	355252	265981	195726	164315	194806	155288
383	90.018	1.81					5						64180.8	47918.4	34537.2	50974.6	68639.1	54041	67915.7	61750.6	34638.3	54783	52276.6	53393.3	61260.9	48733.7	60423.1	57924
836	93.9719	0.76					5						625347	570877	595678	608826	452457	650946	280759	452543	980476	843419	733406	479788	489191	668849	498823	484566
599	94.0658	0.97					5						1.15469e+06	678571	645865	747224	857586	933444	450197	732060	786954	1.04019e+06	1.06228e+06	789706	849627	528980	565169	604615
598	94.9804	0.75					5						833223	732231	558059	554164	849727	809883	815286	875752	1.06671e+06	504083	2.58079e+06	621087	644313	476487	635539	753313
201	96.9597	1.93					5						387686	365397	295533	362956	409654	441784	447441	492908	292392	352874	354561	337035	337057	265134	299412	273347
494	96.9597	0.92					5						6.21039e+06	6.67871e+06	5.04636e+06	6.55854e+06	7.33456e+06	7.03197e+06	9.61757e+06	9.87475e+06	4.12498e+06	5.10933e+06	5.78733e+06	5.28975e+06	6.27195e+06	4.95074e+06	4.7328e+06	4.05711e+06
1192	96.976	1.16					5	11.111	0.0015357	2.8137	0.0090794	U25 - U44; U41 - U44	383143	230009	180630	183724	228205	279367	117808	164632	176549	216676	235090	55672	35671.4	107380	63471.3	130982
2313	97.0039	0.78					5						133714	95863.4	95219.5	91822.3	113182	118517	111344	135090	77627	139655	129694	126439	132537	83604	120138	115793
676	97.029	1.77					5						328592	251260	192151	186641	347110	273954	104361	163784	106257	204439	237345	126250	174316	163498	111681	175124
653	98.9554	0.9					5						309938	319654	248557	324801	357463	338448	459741	493140	218956	271134	284588	256675	311265	249256	222710	199172
566	99.0084	0.92					5						2.17306e+06	1.04838e+06	1.23849e+06	1.31575e+06	1.53315e+06	1.60787e+06	601633	1.14391e+06	1.7324e+06	2.86287e+06	1.95311e+06	1.55499e+06	1.10526e+06	960411	1.04459e+06	832338
779	99.0084	2.91					5						208936	92153.7	109582	109359	133699	103576	44440.6	76274.1	99878.6	201356	126307	101495	94562.5	72783.3	76689.6	64399.1
703	101.024	0.88					5	8.5161	0.0043283	2.3637	0.01984	U25 - U41; U25 - U44	408480	191384	257269	265138	317690	223794	94352.9	205258	195927	356269	309000	185038	173186	152685	155884	160600
528	106.981	0.84					5						3.7095e+06	2.22711e+06	2.22668e+06	2.25328e+06	2.59734e+06	2.33888e+06	1.09221e+06	1.8494e+06	2.41019e+06	3.684e+06	3.13622e+06	2.3515e+06	2.24713e+06	1.83461e+06	1.58675e+06	1.87109e+06
1240	108.045	7.86					5						40253	34760.1	40048.9	56970.7	46460.1	50050.6	29812.4	28558.5	67621.6	71433.7	54372.9	26784.2	24955.5	20592.7	26223.5	32150.9
556	110.976	0.82					5						1.36627e+06	1.30926e+06	1.14967e+06	1.72844e+06	1.45491e+06	1.41314e+06	1.83522e+06	1.59549e+06	1.10055e+06	2.86108e+06	1.46822e+06	1.39572e+06	1.27436e+06	1.16352e+06	1.21731e+06	1.35293e+06
583	111.009	0.92					5						1.8162e+06	833912	1.16149e+06	1.10209e+06	1.27802e+06	1.17256e+06	404867	956557	1.22362e+06	2.02027e+06	1.57508e+06	1.04052e+06	834165	758325	773707	711435
616	111.947	0.78					5						958139	527641	530214	716214	780368	659079	330891	605356	673416	1.13985e+06	1.15793e+06	744942	640866	583673	544911	553300
1213	115.003	0.88					5						116972	259964	281353	91681.2	296301	318529	176624	236271	112655	472487	133485	165279	206237	182227	142062	166442
1196	115.04	1.04					5						320436	501209	655630	664271	792658	833510	329424	496453	951886	1.35068e+06	1.2379e+06	620617	620941	452491	585638	632544
151	116.025	1.82					5						444586	372348	255298	403613	446358	457758	485621	491010	230648	452837	420336	429845	477510	372958	504682	423400
565	117.019	1.17					5	13.151	0.00075323	3.1231	0.0053895	U25 - U41; U25 - U44; U41 - U44	1.63698e+06	1.04876e+06	798020	1.04567e+06	1.62842e+06	1.08444e+06	518370	854885	772540	939844	1.06629e+06	385734	412706	573189	329775	628935
2708	117.046	8.47					5						43804.6	36933.9	40694.1	43257	52614	52445.4	46361.6	44133.2	35256.7	36787.5	48590.8	36365.2	50375	43528.2	46119.6	49616.9
958	118.023	1.17					5	6.7262	0.0098764	2.0054	0.035953	U25 - U44; U41 - U44	72120.7	55905.6	37688.5	47054.7	74403.2	61829.2	26392.9	39043.5	50928.6	45886.4	56694.9	20234.2	22471.4	38080.1	11646.6	32531.5
742	119.017	0.79					5						201471	128541	156696	125645	184600	244887	89845.8	149696	200186	200010	158365	135582	152070	134812	120527	117051
857	119.035	0.91					5						294702	206529	148598	213053	172038	214069	139896	220386	442590	226011	212039	149608	276514	171701	179431	186171
335	121.029	8.49					5						1.10812e+06	1.08762e+06	880856	722066	817278	925098	880286	889986	768349	677761	633565	757369	868921	640933	684342	908496
1237	122.976	0.95					5						46368.2	172494	175167	186690	233075	169077	68050.1	149741	178827	303399	210786	186340	167872	129066	87936.4	154394
2248	124.991	0.89					5						434463	240296	276691	246225	333567	386338	197250	301024	412425	354903	330022	34500.9	49831.3	396330	213923	64787.5
2220	124.991	0.78					5						434463	240296	334411	255381	333567	386338	250222	318342	487077	354903	343302	353302	351599	396330	334019	280667
768	125.024	6.53					5						97544.3	100977	79993.6	77063.8	153703	155064	53571.1	78945.8	71192.7	90297.2	99994.9	77817	53316.8	74255.2	41375.1	59180.1
2333	125.061	7.4					5						14292.2	14111.3	12531.1	16037.4	18346.6	14309.9	13546.6	18496.5	11670.7	13497.9	14602.8	14827.2	15699.4	13094.4	12592.3	14115.5
1749	128.072	2.4					5						6212.23	4026.79	5333.27	0	0	0	0	0	0	6030.76	5682.7	0	3746.52	3886.25	0	4224.93
2349	128.073	1.73					5						5481.95	0	5334.62	0	5098.3	6982.68	0	0	5925.21	6176	8839.09	4163.53	0	0	0	4614.83
1540	129.019	1.02					5						2.07921e+06	1.02444e+06	1.19899e+06	1.29234e+06	1.41895e+06	1495004	544710	1.06833e+06	1.70952e+06	2.77709e+06	1.88164e+06	1.41347e+06	1.03618e+06	846146	971944	763983
570	129.019	0.87					5						1.97819e+06	956265	1.15808e+06	1262115	1.36696e+06	1.47899e+06	531067	1.04538e+06	1.62994e+06	2.74512e+06	1.88853e+06	1.39043e+06	1.00166e+06	827910	980076	759617
873	129.019	2.37					5						193090	88177.9	108025	106459	126396	116032	42097.1	90111.4	126485	218450	157375	88754.5	84132.4	66778.7	81430.6	79112.1
1412	130.051	2.09					5						28748.9	18636.9	22883.1	25239.6	24706.6	25889.9	10207	22712.5	24671.4	32378.7	26785.5	17503.2	23052.1	17999.5	21507.4	23974.1
1225	131.071	7.22					5	55.607	4.2511e-07	6.3715	1.0891e-05	U25 - U44; U41 - U44	95702.8	59829.3	53453.4	65445.7	80473.2	83359.9	34526.3	56009.4	81975.1	93613.7	79226.4	33702.5	35986.9	28671.7	28891.3	36261.5
1452	133.051	1.21					5						87926.8	79383.4	80967.6	61237.7	73284.6	51046.3	45410.9	44668.3	40859.9	50623.2	86807.7	47360.9	55990.1	44546.2	42588.4	47628.7
1759	133.051	2.13					5						8809.64	4119.71	4719.93	3741.36	4749	5740.32	4424.19	4631.35	5932.93	3464.79	4469.94	6354.93	5441.17	0	4569.69	0
712	134.047	5.46					5	39.096	3.1689e-06	5.4991	5.8789e-05	U25 - U44; U41 - U44	306172	170731	158641	175953	187920	171512	55566.3	88413.4	264599	272748	292055	49254.2	58351.7	40308.7	54460.4	51676.4
2687	134.061	9.95					5						66575.8	61616.7	64556.4	69854.5	56973.8	58592.2	69991.7	68933.3	53068.9	70402.7	72457.5	62436	79397.4	74775.5	66347.6	67018.5
173	135.012	2					5						4907.77	4859.59	5429.67	4768.97	4951.5	4937.82	5666.95	5027.64	5371.51	5355.1	9462.48	4709.86	4630.7	5035.56	0	0
788	135.045	9.69					5						67239.6	68136	62860	49017.5	60668.6	68183.1	76230.4	70488.8	56463.6	47888	53222.1	61692.5	70979.8	61312.5	68172.4	69987.5
792	135.045	8.83					5						55641.7	57409.9	56555.4	51436.9	54630.6	54539.2	57499.9	59791.1	57385	49904.6	51485.9	62850.4	59976.8	53316.4	52082.3	56137.8
555	136.007	0.77					5						2.0968e+06	1.36473e+06	1.31836e+06	1.71072e+06	1.73147e+06	1.65039e+06	945536	1.41937e+06	1.67346e+06	2.66547e+06	2.56402e+06	1.6469e+06	1.68064e+06	1.30877e+06	1.38879e+06	1.4237e+06
2602	136.877	0.71					5	108.93	7.5649e-09	8.1212	4.0699e-07	U25 - U44; U41 - U44	1.33852e+06	825911	969987	951008	988843	1.38078e+06	565546	867491	1.21367e+06	1.56023e+06	1.398e+06	430431	428212	433691	377659	522634
635	136.991	0.93					5						470264	411697	388973	463573	512379	498043	532972	570894	364340	467111	443161	506406	449859	366580	444379	412526
564	138.97	0.77					5	23.128	5.222e-05	4.2822	0.00063851	U25 - U44; U41 - U44	1.43396e+06	1.05735e+06	1.13198e+06	1.05565e+06	1.3189e+06	1.42244e+06	631744	954856	1.49442e+06	1.73159e+06	1.62984e+06	796417	857327	720680	733817	702152
1135	138.97	1.12					5	9.7212	0.0026206	2.5816	0.013427	U25 - U44; U41 - U44	331807	239391	200400	206872	216577	302988	117266	180102	159280	242738	247353	66789.8	42783.8	133675	55641.8	134979
2750	139.034	1.23					5						238899	109220	172966	124544	137728	121978	60489.4	88970.5	146401	283770	212473	118902	168051	92955.4	95235.7	92495.8
1502	139.076	8.2					5						10402.1	11513.6	3267.29	5409.08	3441.78	15195.7	9077.61	5873.35	2057.69	3223.85	2796.33	7470.36	7021.27	2743.87	2908.98	5358.1
654	140.072	0.96					5						495667	314117	287985	325457	428610	439473	232007	321302	386502	507059	494601	402219	404189	257879	282834	287059
2400	141.093	9.85					5						21831.3	15528	15380.9	21065.6	19982.8	20079.8	20546.2	18644.7	18017.3	21737.4	22678.1	22820.9	21238.5	14465	17781.5	20552.7
805	142.051	3.29					5	11.377	0.0013932	2.856	0.008422	U25 - U44; U41 - U44	53065.1	32493.9	30302.9	34250	42650.3	34962.7	20726.8	27281.7	36403.8	55225.8	53182.8	25480.8	22542.7	25879.3	20590.5	22892.6
2740	142.053	9.93					5						487085	345900	347393	404631	450808	479998	396748	32484	349359	449725	478931	468652	442281	294972	409310	378133
560	142.998	0.86					5						2.42179e+06	1.15554e+06	1.42655e+06	1.51347e+06	1.68618e+06	1.98868e+06	583358	1.18608e+06	2.22721e+06	3.68865e+06	2.55033e+06	1.85271e+06	1.32421e+06	1.00095e+06	1.21291e+06	1.01531e+06
559	143.035	1.14					5	11.011	0.0015939	2.7975	0.0092514	U25 - U41; U25 - U44; U41 - U44	1.87574e+06	1.17907e+06	831307	1.17073e+06	1.94442e+06	1.33668e+06	566059	1.00676e+06	848883	1.06569e+06	1.26424e+06	443378	451343	635252	361190	713836
1370	143.035	0.83					5	9.3465	0.0030505	2.5156	0.014653	U25 - U41; U25 - U44	1.74939e+06	802066	1.14686e+06	1043771	1.31434e+06	827331	287178	760645	640553	1.30373e+06	1.29576e+06	609267	649858	584216	664238	626361
2186	143.07	11.41					5						148627	105164	144783	160136	164638	143980	158482	163558	154743	170481	137625	186345	154079	141852	154132	132610
232	144.045	9.68					5						166805	89082.6	81003.7	94840.9	95788.9	107434	85054.1	95567.7	113629	130805	136517	92905.9	97785.9	56481.7	80554.1	79150.9
785	145.014	1.15					5						56802.2	72577.9	185265	48201.6	185137	219230	66567.7	104430	50284.2	204505	170226	148599	128919	123065	83100.8	111046
760	147.03	1.5					5						160380	106743	116245	151814	261426	200924	55221.3	135256	182606	377451	399489	138783	135390	119844	102713	90987.7
906	150.056	1.89					5						135991	58947	78349.7	147914	139661	80222	27988.8	63755	73011.3	195783	136518	119190	157691	85370.3	90662	68398.9
572	151.007	1.08					5						1.38054e+06	936850	804542	998029	1.21811e+06	1.14107e+06	1.07514e+06	1.28087e+06	825241	1.08057e+06	1.14693e+06	1.14169e+06	1.08785e+06	781502	929919	914143
473	152.038	0.77					5	9.6585	0.0026874	2.5707	0.01364	U44 - U25; U44 - U41	334000000	259000000	254000000	255000000	266000000	298000000	133000000	220000000	365000000	443000000	378000000	243000000	272000000	284000000	235000000	261000000
356	152.047	2.13					5						215989	157342	137772	181069	221758	209746	173361	198532	149574	188727	208888	216805	177092	148792	147812	145706
1140	153.019	7.18					5						59391.7	57570	84063.1	147560	91959	42864.2	62722.6	41365.9	6666.44	65115.8	64258.3	79104.7	78584.1	28169.9	52806.5	24717.4
2121	153.032	1.86					5						336812	254153	234676	296513	333758	319846	310270	355104	241341	320541	306839	313830	332595	230428	306190	273261
826	153.067	1.22					5						830823	439955	447067	434084	539553	589880	210602	404891	553689	772101	672859	453173	479095	317467	388933	399004
484	154.034	0.77					5	9.8624	0.002477	2.6061	0.012938	U44 - U25; U44 - U41	15500000	11800000	11500000	11800000	12100000	13700000	6.18182e+06	10600000	16900000	20300000	17500000	11100000	12500000	12700000	10700000	12100000
590	155.083	1.22					5						1.25681e+06	791757	730242	732362	853546	888404	349486	652288	917647	1.18602e+06	1.08356e+06	688857	771219	538585	677088	648165
776	156.996	3.28					5						121797	94935.7	93384.7	107498	134755	128551	107291	129333	97762.1	125617	129310	124144	118656	94295.2	98348	94884.3
717	157.014	2.92					5						307096	153067	169303	167822	184275	161235	62703.8	109615	155474	312396	191678	159660	144798	122690	121534	78778.7
231	157.064	10.83					5						271245	188752	172651	212189	244619	261315	209213	251423	196950	221010	222734	264757	241915	195578	204486	187745
1831	157.087	8.27					5						21520.4	11825.2	12965.9	10880.3	18959.9	17331.4	9258.16	12771.2	14993.4	26333.3	22471.8	11143.5	10503.1	8515.56	10449	10614
884	158.046	0.79					5						222256	132834	156528	149834	147925	153793	76094.6	83366.5	149745	229234	197323	111835	134912	86529.9	107895	113892
2053	159.03	2.09					5						109758	54103.9	62800.3	60614.4	73620.2	68753.1	58266.1	102445	60194.8	92694.9	83549.1	56228.7	60026.6	94715.4	50150	124231
872	159.077	0.84					5						227852	101987	118521	127831	162936	148588	51456.3	87495.5	152559	269481	207881	108766	107441	74073.8	73120	102614
2350	161	2.07					5						7519.23	6577.35	0	6520.65	9022.43	0	0	7551.79	7553.73	0	0	4780.56	7283.68	5812.73	4309.06	7662.98
778	161.009	1.09					5						191071	93885.6	112710	59376.1	91120.7	132820	70742.6	74775.9	64469.2	108169	138873	67998.4	74760.5	60008.5	53331.5	67160.2
780	161.009	2.66					5						493065	91787.7	87032.3	141933	89500.1	95359.8	52728.3	41725.4	198989	289516	235128	67052.2	103440	47466.9	100696	44259.7
912	161.009	0.77					5	11.002	0.0015992	2.7961	0.0092514	U25 - U44; U41 - U44	194825	145769	127100	118310	182536	181252	46040.1	69498.1	158104	198357	160853	88465.7	55123.3	66750.4	33633.6	69678.4
694	161.009	2					5						340123	206293	184976	251065	325081	268569	113960	211798	243394	507856	407119	214539	236760	182483	169711	165126
899	161.028	6.61					5	8.4401	0.0044734	2.3494	0.01989	U25 - U41; U25 - U44	173708	98071.9	98100.7	87727.5	93413.1	74926.1	29598.3	52750.3	56632.1	125632	127371	48018.2	36115.8	20776.9	54400.9	56222.6
1173	163.025	0.93					5						6.88497e+06	4.17561e+06	3.54913e+06	3.54127e+06	179167	207044	1.20077e+06	125758	165102	115176	3.592e+06	80020.2	91208.4	3.81131e+06	1860656	7918274
1176	163.025	1.11					5						298100	150018	138228	129616	177054	149007	91714.4	129286	167470	102709	271089	88176.3	97612.9	72951.6	73165.7	143623
581	163.043	1					5						2.26348e+06	848831	1.14876e+06	1.22509e+06	1.60897e+06	1.71455e+06	500688	889079	1.75319e+06	2.88488e+06	2.65409e+06	1.15204e+06	1.10151e+06	731557	1.03275e+06	1.09484e+06
2175	164.036	7.88					5						16300.7	11942.9	10976.4	12023.6	17097.6	14752.8	13483.1	16095.8	10504.7	13133	650929	13131.2	15987	9789.32	14714	15453
2193	164.036	7.62					5						9145.2	11942.9	10976.4	12023.6	12923.4	14752.8	11773.9	16095.8	10504.7	13133	69889.2	13131.2	14104.9	9789.32	9883.27	9537.33
1916	164.038	1.36					5						3910.19	0	0	0	0	4555.5	0	0	0	0	4649.05	27109.4	8199.33	0	4072.9	4088.38
1379	165.055	9.26					5						9291.03	7722.52	6542.33	6713.94	8543.3	8988.73	6546.78	9456.83	6427.2	8303.59	8108.35	9800.78	7554.56	6742.03	7938	8169.85
879	167.046	1.53					5	31.081	1.1133e-05	4.9534	0.00016188	U25 - U44; U41 - U44	181377	81155.1	99853.9	96294	109570	147612	60730.1	85198	166571	233538	185650	57789	45338.1	48591.1	52137.1	64415.1
1578	167.046	2.7					5						4953.45	0	3958.85	0	4663.56	4281.05	0	3328	4543.51	0	0	0	4346.66	0	4284.05	3681.41
480	168.033	0.86					5						31900000	19300000	18300000	20500000	23800000	20800000	9.69588e+06	16500000	19600000	31400000	28500000	22100000	20300000	14700000	13900000	15900000
1376	168.857	0.7					5						321059	241531	208721	201560	242672	258555	181059	231343	211029	243895	291410	316589	293581	223288	277540	240512
1579	168.981	1.08					5						63533.9	61318.7	54307.5	71750.3	69323.8	88986.2	82418	81544.6	48710.2	59383.3	79668.1	64174.4	63912.3	43661.9	45304.1	42766.5
839	169.014	5.38					5						520125	32935.5	20442.2	29427.4	38902	32326.3	16738	9301.73	6757.4	63083.5	45042.2	35283.4	28435.2	10291.9	139879	51961.7
490	169.017	0.83					5	12.076	0.0010859	2.9642	0.0069552	U25 - U44; U41 - U44	17800000	8.1589e+06	10100000	10400000	12300000	16800000	5.75215e+06	9.71204e+06	16500000	18800000	15900000	7.82971e+06	7.69129e+06	5.8422e+06	6.71737e+06	7.58302e+06
1120	169.051	7.46					5						40160.4	39692.7	32892.8	37005.5	40459.3	42456.8	41152	43126.5	34575.1	50139.7	38615	47327.8	43694	28877.1	39429.1	37620.8
908	169.061	1.07					5						126490	216280	228202	111185	113766	126498	220125	111830	133551	328358	264928	131425	149767	253139	347995	114703
2064	169.062	1.18					5	8.4606	0.0044337	2.3532	0.01989	U41 - U25; U44 - U25	128406	70992.5	70270	66497.2	116334	134335	55726.9	122099	141119	353467	275308	130931	157824	96247.8	95988.9	118126
2093	170.024	1.44					5						33482.2	27338.7	6750.11	54787	42222.9	15674.5	3885.84	8479.83	27879	107420	91516.7	7390.72	8634.34	8148.47	9505.74	17419.3
456	170.974	0.76					5						189024	261146	215816	195989	195087	206850	272024	254601	182582	223331	185012	222897	228348	181884	204201	167801
596	170.997	0.75					5						671710	740300	726449	701905	814596	672269	825772	901859	652686	830369	745583	1.0193e+06	1.11821e+06	1.03553e+06	1.05127e+06	1.03392e+06
1165	171.012	0.8					5	8.7947	0.0038409	2.4156	0.017969	U25 - U44; U41 - U44	782067	387837	523746	481376	534314	755427	250297	452668	754324	850954	726078	337315	345653	269228	335952	391549
244	171.066	11.25					5						193132	139933	119446	159925	181068	186302	154035	190644	134402	188317	198262	198958	180449	115497	162827	145470
916	171.077	1.2					5						147570	96600.5	72658.2	82877.8	103058	103885	46979.7	70736	106702	127457	117124	73201.3	73829.9	45261.6	66016.3	60511.2
1458	172.098	8.17					5	12.967	0.00080085	3.0965	0.0054539	U25 - U44; U41 - U44	154916	67394.8	92825.4	102774	120327	110187	46110.7	66151.1	127107	167325	167130	61418.8	58690.4	46357.9	48118.9	62799.3
1457	173.009	2.31					5						93164.7	78520.5	66541.9	74947.6	85962.9	100439	53769.7	77466.9	56737.9	59697.3	75704	42819.7	56779.6	59204.2	51605.7	81005.6
1929	174.077	2.13					5						19054	4991.67	5510.76	5742.5	9110.33	6162.96	0	0	7100.06	8074.45	6521.09	5131.66	0	0	4509.31	4669.64
1235	175.025	2.4					5						51090.3	28715.3	33949.3	32944.1	35136.6	27606.6	19599.4	20609.9	38182.8	58526.6	47324.6	26756.8	23614.7	19915.6	23209	23431.5
1717	175.072	0.8					5	33.018	8.0314e-06	5.0952	0.00012709	U25 - U41; U25 - U44; U41 - U44	209116	120577	110703	115517	109103	100673	36943.3	67045.1	118811	152207	147324	57330.4	61636.3	37763.6	40513.7	42438.7
2406	177.055	10.3					5						14190.7	11740.7	10615.2	13443.9	15087.9	15828.6	13750.4	14390.5	11026.7	13535.1	14852.8	15728	17009	9820.08	11834.5	14696.3
973	178.044	1.19					5						657232	454358	332474	316547	450106	432291	253216	321184	221391	245594	426718	104251	115691	198672	94145.4	373765
553	178.983	0.86					5						1.9214e+06	1.39238e+06	1.34861e+06	1.70454e+06	1.98851e+06	2.02651e+06	1.57493e+06	1965513	1.43893e+06	1.6993e+06	1.71434e+06	2.21714e+06	2.05677e+06	1.38831e+06	1.85678e+06	1.62725e+06
2464	179.071	9.97					5						10121.8	7693.11	6416.42	6288.26	8590.8	10324.8	15975.4	7058.66	5812.98	8195.83	3678.48	10046.8	9351.52	7236.1	9296.25	6917.41
605	180.03	7.44					5						347135	642928	250504	81626.7	381282	330124	151384	137348	0	319473	243097	27425.9	11473	236738	21602.5	274932
1202	180.103	6.16					5	27.339	2.2017e-05	4.6572	0.00029613	U25 - U41; U25 - U44	189722	86434.3	86075.5	86479.8	116337	35249.6	7131.62	15240.3	46520.2	62357.5	57641.6	24616.3	20322.2	15930.1	27386.1	26277.8
2111	180.912	1.03					5						76034	87707.1	62705.6	91494.7	99704.4	98672.2	126536	133167	61263.8	76500.6	79615.2	97167.2	99660.5	75768.5	81538.1	68335.3
2216	181.966	0.71					5	9.6317	0.0027166	2.566	0.013659	U44 - U25; U44 - U41	112981	71851.7	74384	83962.3	155394	179858	84742.6	124725	177301	131670	137579	215563	161080	133777	140470	142351
1975	182.046	7.66					5						20083.2	9261.4	10850.2	10864.5	14343.8	12663.6	7614.81	8721.9	7755.93	11758.7	10743	8763.49	8083.14	8745.71	3945.61	7235.87
869	183.023	1.18					5						326500	150573	197428	164949	189517	139258	62824.2	119950	184497	396038	307576	185135	210313	125751	129757	124786
971	183.066	7.47					5						40955.7	36717.8	32307.8	40438.1	41357.4	40936.7	41264.6	42244	31913.6	36810.2	36545.4	38725.6	38259.2	26099.9	38047.9	37005.4
1965	183.066	7.98					5						10246.2	13300.9	7953.46	8628.99	9160.63	18217.8	9692.32	9997.29	8719.84	9209.78	8885.04	9021.78	9750.59	7414.47	9390.81	9551.26
577	183.077	1.17					5	8.1825	0.0050089	2.3003	0.022088	U41 - U25; U44 - U25	1.81226e+06	894013	896975	916839	1.189e+06	1.73271e+06	778559	1.50102e+06	1.61897e+06	2.11574e+06	1.99454e+06	1.59882e+06	1.55545e+06	928658	1.2546e+06	1.24144e+06
573	184.061	1.01					5						1.51209e+06	931269	874636	1.02211e+06	1.24106e+06	1.32159e+06	665079	1.00133e+06	1.12657e+06	1.45801e+06	1.48945e+06	1.16076e+06	1.19698e+06	775427	842003	844943
2209	184.062	7.12					5						152527	61550	77337.1	102948	111243	89603.1	32955.8	52487.2	90765	104699	95849.3	69747.9	68779	50350.1	68745.3	68259.3
2662	184.098	7.58					5						3131.03	0	1973.63	1875.87	2548.78	2441.02	1945.75	0	2016.19	2928.25	2999.52	2223.14	0	0	0	0
1636	185.056	1.25					5						44098.8	24491.4	28128.7	24191.1	33337.2	39951.2	10614.2	28930.6	30012.9	36316.1	36443.5	34568.1	29069.4	20867.4	23789.2	23966.6
1151	185.069	1.88					5						62492.2	38501.9	36844.2	67095.9	61661.5	37329.7	10217.9	34402.8	35287.2	100054	62736.9	60100.6	78955.2	50310.3	52355.1	28329.1
2319	185.994	1.73					5						44995.6	19925.2	28818.5	25832.9	30282.4	46165.9	20136	21935.8	32190.3	48888	50754.6	21370.1	23466.4	7332.47	17572.9	25532.3
2040	186.041	9.99					5						72498.9	67294	52011.2	56941.4	62402.9	65963	57403	75282.8	52247.9	65319.4	64334.6	73138.7	68616.3	45968.6	62409.2	53934.4
1347	186.045	1.19					5						24315	16122.4	26125.4	22967.2	36669.9	82807.2	6940.99	24711.5	28445.8	65722.6	79400.6	60390.7	43465.7	9227.7	25837.1	28405.4
702	186.955	0.89					5						192347	194337	163830	228826	229700	238562	257018	266380	143595	177752	204635	166204	200188	160385	138803	153199
588	187.024	2.98					5						1.63835e+06	803445	935264	933834	1.05321e+06	814619	310120	562955	881997	1.66963e+06	1.00025e+06	833623	710060	633600	656290	394617
1277	187.042	1.19					5						104445	50102.7	80309.1	117746	123208	343275	47612.7	93771.3	146602	253678	313802	240775	185944	56123.1	101969	104302
2585	187.072	1.24					5	10.07	0.0022823	2.6416	0.012279	U25 - U44; U41 - U44	86968.5	44732.3	45429.8	60142.2	71335.8	72084.1	29040.5	45780.1	82913.4	91866.4	83979	43272.7	41586.2	28259.3	31388	37486.3
1625	188.002	2.46					5						4902.25	0	0	4520.73	0	4125.57	6375.36	4726.18	4714.12	4699.25	0	4658.14	0	0	0	4646.92
1960	188.035	8.79					5						1768.68	1413.7	1490.7	1467.91	2299.06	1987.21	2007.58	0	1842.27	2147.86	2389.93	1771.88	0	1480.24	1712.39	1750.08
716	188.056	2.1					5						333159	154188	155033	357947	560705	326440	86969.7	156079	273930	626398	353437	223454	275473	209906	169241	212991
662	189.004	1.1					5						634643	297030	348160	170500	289488	445419	176703	212311	131999	348454	401686	221249	195623	165337	156834	181787
1133	189.041	1.11					5						242940	96790.1	71543.9	161375	234802	119292	46627	74424.6	92098.9	390306	125219	94660.3	87634.3	52040.4	62785.2	58966
2184	189.067	11.11					5						69896	44264.3	45677.1	62591.4	72974.4	65074.8	71951.9	73290.1	98454.6	71475.8	139863	67324.5	82170.7	36385.5	60531.9	56435.5
1497	189.113	7.46					5						2201.86	2959.06	2069.88	1879.43	2290.58	2084.56	2291.95	2342	2417.4	2746.01	2637.43	2415.52	2344.55	0	2129.7	2582.47
2207	190.963	1.16					5						97021.5	76157.6	61303.7	77891.9	78006.2	104192	56024.4	67486.3	58359.8	80399.2	61290.4	31374.7	26862.2	47636.6	29000.1	63717.8
622	191.019	0.75					5	20.298	0.0001003	3.9987	0.0010181	U25 - U41; U44 - U25; U44 - U41	875637	489549	641921	550973	852613	478460	251008	549032	594615	778978	776688	789926	853228	673964	906756	732431
2663	192.033	1.16					5						28177.8	12115.8	33734.4	51833.2	12469.8	25864.6	9783.98	7321.99	24107.7	33258.4	26146.9	142382	147321	24067.2	84316.1	6963.71
1576	192.066	8.62					5						142249	64197.3	101885	48758.3	70219.3	79162.3	33518	31795.3	83730	42780.2	56599.2	63479.3	76318	18980.8	25390.4	41331.4
2223	193.035	1.01					5						177373	101500	80688	102215	101672	106232	40383.6	64884.1	100782	2.08533e+06	3.25147e+06	58623.2	62401.3	40086	44786.9	58135.1
2160	193.05	9.84					5						56008.2	39341.6	37811.8	47145	57233.5	54647.3	45906.3	55790.9	40111.8	54108.3	58944.7	59198.6	58971.3	36340.4	57515.5	144443
2391	194.048	2.37					5						8035.14	6470.83	5618.08	6883.38	6868.07	7770.71	0	0	5753.06	8252.74	9891.23	4154.53	0	0	0	4538.7
852	194.059	0.81					5						340619	192920	205874	208638	236764	264020	125527	218620	272467	385708	318610	196366	198396	114353	162239	178834
2759	194.927	1.11					5						824458	643445	444252	476059	554276	661602	604329	454252	337585	36994.4	472811	157874	237018	281360	168565	276849
660	194.996	1.02					5						298973	297854	227237	307809	337024	371046	391240	439007	248520	301891	338377	312610	321438	228376	260998	254752
925	195.077	1.54					5	125.13	3.2223e-09	8.4918	2.167e-07	U25 - U44; U41 - U44	113301	56860.3	62481.5	48760	70403.9	95017	35866.5	54542.3	96198	139569	125572	7939.82	14449.7	5569.74	5941.92	5019.82
1562	197.065	1.17					5						444864	272082	274065	290241	335234	307078	176784	249805	308958	479392	464259	378018	307380	200426	249889	251756
1662	197.066	2.27					5						51111.9	5498.15	8708.2	16270.4	18530.5	0	0	0	0	43620.7	22109.2	6053.8	5839.44	0	6553	5105.69
2492	198.075	2.12					5						34135.9	6512.77	21011.9	11808.7	21845.4	9266.17	0	6389.51	18761.3	33787.1	22318.6	17926.4	24989.6	10393	8697.41	6401.09
901	198.087	8.56					5						187218	132747	170929	106868	145985	200064	171729	156036	134047	83200.4	104042	190665	225144	65243.8	82560.1	147417
1291	199.037	0.73					5						167917	76611.9	86133.9	86165.4	93275.8	83435.6	47177.6	73780.3	82936.9	135645	140788	73504.7	105130	49966.4	94068.3	62890.5
177	199.044	1.83					5						138085	110935	82987.4	106909	141616	131964	148274	142349	60977.1	125456	121938	131733	147435	94893	139920	127765
2032	200.05	1.19					5	6.651	0.01025	1.9893	0.036685	U44 - U25; U44 - U41	93771.6	43356.7	46404.6	102888	102645	210235	91323.8	199151	49747.4	91368.5	78564.2	298700	153693	147673	217192	214872
1397	201.023	9.11					5						14687.5	14090.7	9332.45	11365.4	15498.5	18925.6	15211.9	16917.3	10247.1	16274	14339.4	15670.7	19177.3	11013.9	14555.5	14592.2
2126	201.041	6.47					5						41415.7	49781.5	16178.3	56526.3	121006	29909.5	43978.6	44677.1	15403.4	18832.9	15279.7	47715.9	50927	35325.8	69344.3	54985.2
1483	201.088	1.02					5	57.199	3.6065e-07	6.4429	9.7014e-06	U41 - U25; U41 - U44	87144.8	37187.6	42232.8	53829.4	62428.7	159959	58764.8	104054	182734	219964	184928	51481.9	56555.7	32254.1	41023.7	38515.7
2046	202.03	0.77					5	235.97	6.0762e-11	10.216	6.538e-09	U25 - U41; U25 - U44; U41 - U44	2.2529e+06	1.57027e+06	1.58404e+06	1.4815e+06	1.59087e+06	884002	476610	621812	1.08486e+06	1264108	1.23062e+06	668254	690344	637891	575997	593981
1329	203.002	8.29					5						8205.21	6473.28	5542.31	6166.25	6981.7	6119.26	5587.89	7838.43	6085.25	8533.37	8217.35	8463.07	7311.32	2915.07	7273.55	5673.54
934	203.056	4.98					5						105695	24714.5	46120.4	59432.1	61241.9	35144.6	7569.5	37349.6	50056.1	133784	90524.7	26293.5	23834.8	16967.6	25960.2	21461.1
1427	203.067	0.8					5	19.693	0.00011634	3.9343	0.0011512	U25 - U44; U41 - U44	101150	59334.2	68164	63421.9	69965	61974	35306.5	59089.7	65521.2	69699.6	76750.6	34214.8	33208.6	16556.9	15841.3	32154.3
128	203.983	0.75					5						388271	329452	321837	411129	331478	352381	361975	403973	296095	309760	371088	439356	475037	424736	420847	374101
820	204.027	0.74					5	115	5.4228e-09	8.2658	3.2416e-07	U25 - U41; U25 - U44	847307	613182	553684	585996	569058	349969	158279	231268	392118	434929	505905	261044	282089	237661	244900	226703
786	204.087	8.01					5						55586.1	69130	33598.2	88161.9	58564	68198.8	37311.3	34342.3	25191.3	90845.2	54739.9	45334.7	24809.6	36170.6	15345.6	23800.6
413	204.088	7.59					5						109312	48419.7	62894.4	67055	82464.7	65382.3	32063.3	63045.6	95126.9	99440.2	115677	80918.8	72738.8	52567.2	58986.4	56116.1
58	204.979	0.75					5						1.33546e+06	1.55509e+06	1.27634e+06	1.54919e+06	1.33546e+06	1.43851e+06	1.43896e+06	1.61865e+06	1.20249e+06	1154035	1.21141e+06	1.73265e+06	1.67194e+06	1.68212e+06	1.75562e+06	1.43988e+06
721	206.082	8.75					5						201666	146778	131013	159736	207686	193506	159978	195962	139113	200708	206563	223261	194187	124920	168355	155961
700	207.012	8.67					5						200260	195548	220653	215313	249866	210076	169910	236089	144776	231622	275414	241500	170388	86536	146637	167273
567	207.014	0.81					5						2.18139e+06	1.02362e+06	1.04321e+06	727590	849663	1.20477e+06	673188	814026	660948	537091	1.20286e+06	300251	338723	485105	289321	1.07235e+06
2758	207.051	1.09					5						98382.1	57135.6	40274.4	70498.2	99451.3	61685	30881.1	47051.3	60243	43712.9	227915	25655.4	26026.3	33718.4	22460.6	45815.6
636	208.937	0.83					5						382954	401679	326546	480825	506968	484221	607328	641985	290668	348571	397531	400027	431624	309568	345453	313011
431	209.012	1.95					5						6876.33	5778.72	0	8901.25	6539.42	5146.39	5438.96	5448.14	0	9266.66	6680.04	5451.02	8388.56	0	0	4632.04
1286	209.066	0.89					5	20.405	9.7739e-05	4.0099	0.0010112	U25 - U41; U25 - U44; U41 - U44	93805.7	51130.3	52495	65758.5	69451.5	60601.2	27311.8	37455.6	62144.1	95098.9	97740.2	36317.5	38091.9	29242.9	31254.1	32588.1
810	209.997	0.75					5	40.33	2.664e-06	5.5745	5.3082e-05	U25 - U44; U41 - U44	4.72218e+06	3192741	3.65192e+06	3.76499e+06	3.98445e+06	4.98767e+06	2.30645e+06	3.12617e+06	4.85226e+06	6.01835e+06	5.45889e+06	2.50491e+06	2.64419e+06	2.10639e+06	2.11221e+06	2.40681e+06
1166	211.028	1.13					5	455.88	9.1499e-13	12.039	1.6409e-10	U41 - U25; U44 - U25; U41 - U44	88859.2	58042	55732.6	54993.6	61688.9	836211	322514	605474	783535	1.29835e+06	1.32304e+06	596773	594510	377580	444929	423038
2451	211.061	7.67					5						7360	8004.63	6984.89	7795.75	8055.76	9749.74	7299.04	8505.5	7998.46	7155.87	8378.32	9375.64	8164.23	11806.3	8729.69	7458.82
579	211.088	12.09					5						1.6589e+06	883490	1.22273e+06	1.6574e+06	1.94423e+06	1.64211e+06	1.62004e+06	2.17381e+06	1.29365e+06	1.63404e+06	1.60833e+06	1.9372e+06	1.80978e+06	1.03342e+06	1.62969e+06	1.54365e+06
2067	212.067	1.22					5	11.848	0.0011768	2.9293	0.0073616	U41 - U25; U41 - U44	1.36707e+06	633324	768809	675052	733692	1.75128e+06	546256	912905	1.96131e+06	1.32392e+06	1.37748e+06	612130	619854	415990	516162	515155
1290	213.017	0.75					5						227877	167055	160279	217035	213349	208937	143662	192713	173093	209061	194808	213033	231744	144055	187887	149198
1515	213.113	9.4					5						12843.1	9144.15	9337.96	11546.8	12462.8	12680.5	10093.7	13120.6	8918.4	10637.5	12712.5	15451.2	12067.6	7888.57	12117.4	10814.2
542	213.964	8.17					5						2.04874e+06	1.77095e+06	1.6041e+06	1.9678e+06	2.28157e+06	2.22336e+06	1.93552e+06	2.36318e+06	1.69769e+06	2.09172e+06	2.59801e+06	2.35089e+06	2.36283e+06	1.47555e+06	2.02626e+06	1.8276e+06
377	214.072	11.25					5						306779	226173	185215	251105	301461	290094	247949	301179	216206	295352	303200	323428	290328	185850	268854	233315
968	214.072	1.9					5						45195.6	26676.3	26747.7	41542.6	41677.5	29296.4	7795.29	25883	26331.2	58065.7	48672.6	47105.7	53568.6	33017.9	36960.9	20429.5
1510	215.001	9.08					5						12598.3	10005.5	6122.02	9048.28	10178.4	11006.3	9155.2	10678.5	9010.72	10046.8	4870.58	10114.2	8667.99	8807.99	7805.38	7855.35
2344	215.037	9.93					5						17715	10065.7	27355.9	8175.77	15822	17446.5	28332.2	42402.1	13221.8	16535	5742.34	43079.2	17748.1	16009.6	19131.4	34388
1344	215.067	0.85					5						70226.8	33503.8	36684	42822.1	33541.6	60011.2	29214.6	44614.7	69167.6	60736.4	66131	62522.4	63036.2	36209.6	44430.5	46747.2
1326	215.082	8.07					5						76788.1	25922.9	32863.4	31660.8	37227.9	38384.6	26402.9	32435.7	44626.9	28464.3	49616.3	47066.8	54932.1	21969.8	44888	45174.7
1393	215.092	7.53					5						104925	80525.8	87395.7	89861.1	113158	104185	97845.2	116980	80760.7	107125	98812.7	103931	101924	71644	99415.3	86426.4
715	215.959	8.16					5						173176	156231	136375	175364	195928	194934	173445	206977	160401	180658	220988	204151	208182	125194	177676	158561
647	216.909	0.92					5						221114	331388	213538	318152	327816	355440	713219	604977	154524	182987	229148	189208	257003	210240	181181	134241
1764	217.083	0.92					5	21.974	6.7613e-05	4.17	0.00075783	U25 - U44; U41 - U44	115067	53779.9	65727.6	61266.1	60733.3	65659.1	26807.6	50310.9	73019.6	69402.1	95242.4	30029.4	28508.6	12357.2	23194.5	23142.3
1123	218.013	0.86					5						2.41712e+06	1.31458e+06	1466048	1.4414e+06	1.91777e+06	1.97182e+06	864686	1397155	1.90265e+06	2443999	2399382	1.36882e+06	1.29545e+06	958087	1075126	1.18405e+06
2228	218.103	6.58					5	7.708	0.0062011	2.2075	0.026443	U25 - U44; U41 - U44	198710	85576.9	101505	129935	130581	136851	60873.1	109433	130047	314017	275847	69447.7	65377	51391.5	86148.2	70838
601	219.015	0.87					5						1.25452e+06	663049	807072	862179	962595	1.00398e+06	372814	708910	1.10047e+06	1.77724e+06	1.30299e+06	1.03669e+06	734727	634717	732331	566494
2677	219.077	3.6					5	17.85	0.00018696	3.7283	0.0016764	U25 - U44; U41 - U44	30857.7	8848.99	16238.6	18796.1	19978.3	18012.1	6349.46	18401.9	24204.1	24371.8	27970.6	5770.14	7372.77	5415.22	6990.42	6875.8
2077	219.081	1.13					5						315586	158661	150968	180187	187565	170588	56597.1	114810	208395	249702	247902	134304	128339	97064.4	111586	121395
2226	221.029	0.79					5						32557.8	33945.2	21462.7	27879.7	17535.3	18602.2	13366.9	17679.2	21089.5	18860.5	38429.4	28800.8	27065.4	15212.9	25168.5	14219.6
1179	221.121	11.31					5						94966	70924.4	61851	66432.3	69841.2	121249	77566.1	71244.3	73100.9	95553.9	72013	66171.3	91123.2	26268.2	60843.6	36041.7
1186	221.121	10.81					5						29957.6	22534.6	23284.4	27987.6	32582.9	30502.7	27404.2	27007.1	27670.4	31384	24398	26415.4	33214.4	14791.2	34510.7	15447.3
2133	222.096	3.59					5						62831.1	54481.9	54150.5	45779.4	67424.9	74558.4	61223.4	87730.9	89450.9	57755.8	83914.9	36352.7	36024.4	31777.6	28958	58980.2
541	222.096	6.81					5	9.4087	0.0029738	2.5267	0.014413	U25 - U44; U41 - U44	1.75209e+06	1.78707e+06	1.50843e+06	1.20007e+06	1.41069e+06	2.62884e+06	2.19653e+06	1.46317e+06	875292	1.83209e+06	1.68425e+06	439465	285533	577000	235880	792018
1779	223.007	9.32					5						5329.48	2441.48	4530.52	6701	7436.95	5157.08	5149.13	7113.73	5256.18	6192.53	6379.12	8272.98	8057.26	2257.84	5181.9	4972.49
771	223.028	2.15					5						217223	99451	97157.8	114964	122332	107024	62562.8	87263.9	98875.8	147986	141070	106517	84125.9	74288.1	94718.5	103617
1306	225.061	0.7					5	7.4395	0.00702	2.1537	0.028121	U44 - U25; U44 - U41	106225	180952	140246	140802	207852	37396.1	327908	285403	16950.8	149722	97537.4	801904	778475	486553	490786	563538
441	226.027	9.88					5						92674.8	63410	63895.2	79863.8	85924.9	92529.6	71063.6	87726	66132.5	93843.8	95995.4	98813.3	83807.5	55387.8	74549.7	73100.7
2493	226.072	6.08					5						7587.81	0	0	5605.6	6343.84	4132.02	0	3340.21	4373.95	7861	3942.34	0	0	0	0	0
766	226.918	1					5						99979.3	103283	89559.8	115247	109730	108671	186931	167410	71533.7	82127.1	94315.5	103934	128963	99178.7	103631	83666.3
2301	227.001	7.85					5						0	1632.68	1818.46	1839.37	2928.89	0	1527.01	2914.29	1964.69	1984.46	1777.23	0	2114.65	0	0	0
880	227.104	7.74					5	39.4	3.0351e-06	5.5178	5.8317e-05	U25 - U41; U25 - U44; U41 - U44	247858	106232	138465	103034	102294	66845.2	23099	50624.9	88589.5	158958	185725	24744.6	26009.7	14438.2	16375.3	17068.7
1822	229.018	8.57					5						7189.69	3095.05	2911.33	5021.57	6905.57	6620.47	5315.64	5807.56	5143.23	5742.51	6099.11	7768.55	6360.64	3013.05	4334.27	4978.63
739	229.054	8.37					5						149205	135274	120727	150551	147618	158994	137964	165146	131444	167971	156000	165414	166459	108062	149689	134918
861	229.056	0.86					5						262951	314966	220086	256496	266414	256704	164302	243659	215204	343467	317407	261497	277421	171716	186918	216780
1302	229.108	7.97					5						8636.79	6460.23	6767.66	9369.42	9088.7	11304.8	7910.62	11010.1	9471.7	8347.68	8292.25	11543.1	10083.9	6439.19	7645.06	8426.62
1842	229.144	9.8					5						22594.1	10654.4	11690	9969.79	13000.9	9126.61	3046.75	5291.47	8475.43	21708.6	20102.8	6601.4	6910.23	2506	6785.4	5370.01
1518	230.013	8.22					5						4984.26	5014.28	5712.9	6809.1	9503.49	7319.73	7467.9	8330.9	6894.68	9309.53	11586	11499.2	13481.1	7157.94	9923.98	7829.92
2490	231.062	1.24					5						31904.7	10727.5	28775.3	20175.3	22760.1	18639.7	6125.38	10449.7	23265.7	30959.6	29061.7	15474.4	18951.5	8840.44	9370.48	9064.41
2658	231.062	0.73					5						63039	19227.8	39712	41886.1	57675.5	35345.8	9088.15	30540.3	58495.3	69503.8	55524.6	33348.2	23563	12510.3	18051.2	32790.3
72	232.974	0.76					5						1.17227e+06	1.18999e+06	1.06318e+06	1.30438e+06	1.27745e+06	1.21284e+06	1.38388e+06	1.51124e+06	1.05088e+06	1.10507e+06	1.30396e+06	1546659	1.45008e+06	1.33941e+06	1.41295e+06	1.22194e+06
246	233.01	2.18					5						84722.7	69303.6	63513.2	71754.6	90149.9	84945.2	77183.8	94736.9	72299.8	72309.6	88055.6	94558	76016.7	59259.9	66771.3	70259.1
1164	233.011	0.77					5						2.05882e+06	1259906	1.26965e+06	1310667	1.86711e+06	2.43449e+06	1256380	1.68743e+06	1.7158e+06	989717	1.15344e+06	1.10905e+06	1.11834e+06	959477	860555	1.38439e+06
1584	233.077	0.85					5	25.569	3.1216e-05	4.5056	0.00040962	U25 - U41; U44 - U25; U44 - U41	73122.3	43965.5	46366.1	38826.4	50515.7	38260.5	13258.7	24764.7	52220.5	57546	58819.1	67199.8	71455.9	46380.4	48164.8	59165.7
2473	234.077	9.8					5						1706.71	1251.79	1476.78	1898.59	1399.38	1707.67	1753.23	0	0	1927.11	9951.21	1847.39	1489.36	0	0	1284.37
975	234.097	6.73					5						54221.5	42349.3	41909.1	24906.8	27479.1	80070.6	91766.3	35459.7	27886	32555.3	42861.3	20861.3	16944.2	11809.1	5568.66	22630.3
923	234.098	1.19					5						153267	69778.2	89444.4	107804	122003	90167.4	62924.4	69197.4	90540.9	100690	123107	80672.6	71900.6	46270.7	69715.5	57460.3
2085	235.064	8.98					5						167858	121919	107689	148531	157835	170317	141938	177613	119252	150700	169230	176920	185086	91779	148296	120765
1142	235.137	11.42					5						104747	84254.6	97214.5	92538.6	94059.9	123893	106017	116418	92271	116826	88740.4	90410.2	121139	47507.1	102242	105708
697	236.114	1.02					5						440947	197954	241946	205659	249224	349668	114505	213618	350240	431292	440651	212251	234188	137858	168281	171666
2377	238.025	3.26					5						6131.05	4789.19	5437.88	6029.07	6214.81	8048.24	4712.34	4600.9	6662.92	9734.39	14861.5	3907.09	4671.12	4342.7	0	4577.5
434	238.079	6.09					5						127435	108687	92426.7	123289	141528	148874	119720	132813	113810	131715	137385	140984	124804	88503	123382	104688
741	238.091	3.73					5						59428.8	129610	57223.9	95676.7	64982.4	114632	175293	62944.8	56275	79134.9	62029.4	52477.5	29402.9	37150.3	23579	41815.8
755	238.091	2.95					5						60331.3	111774	53236.3	88404.8	71334.1	93243.6	162152	61021.1	50899.3	66294.8	66862.6	54639.9	35109	37257.1	24461.8	44910.3
1349	240.975	9.91					5						24667.7	15839.2	14047	16860.4	20759.1	17398.2	15362.6	16129.9	16974.8	17573.8	19206.4	18659.8	16364.5	15204.8	15609.6	15219.2
1626	241.017	8.67					5						2694.44	1897.8	1227.12	2023.4	2901.23	2874.36	2167.21	2821.98	1928.22	2130.47	3099.63	2026.65	2234.81	1695.35	2195.79	1885.5
871	241.035	3.62					5	16.16	0.00029839	3.5252	0.0024697	U25 - U44; U41 - U44	224228	45386.6	50026.5	16054.8	90414.4	94551.5	9464.43	17992.6	68104.5	255143	161719	0	0	0	4477.12	13311.9
882	241.035	3.19					5	11.765	0.0012119	2.9165	0.007494	U25 - U44; U41 - U44	192994	74534.4	52290	15502.9	95758.1	97624.6	19049.2	20417.5	59298.8	362859	206942	0	4400.85	6530.23	0	24174.9
854	241.035	5.38					5	11.932	0.0011421	2.9423	0.0072286	U25 - U44; U41 - U44	321489	98183.7	70473.3	53435.5	124154	89507.1	30956	36884.2	72407	221886	160646	18460.3	8590.38	32449.1	7906.38	37179
2125	241.071	7.61					5						111398	71446.1	106664	156943	135486	80341.8	64805.2	95995.3	114640	112193	180917	86653.7	137194	36087.6	108491	49144.4
1395	241.089	11.9					5						17460.6	10443.6	8243.59	12483	16918	16415.4	14105.4	15810.3	8708.6	13508	18055.8	20065.4	18162.6	8488.36	14036.8	15419.6
1985	241.108	8.15					5						5959.17	3425.25	5073.9	5758.8	8097.24	9062.65	5993.71	5902.31	5084.9	5443.18	5909.31	5463.21	6715.07	4911.85	4787.79	5579.09
1944	241.108	8.33					5						6221.73	7053.88	5073.9	6025.61	8097.24	9062.65	6950.1	7624.24	5843.24	6669.16	7485.01	8335.52	7697.54	5253.65	6910.18	7949.96
1696	241.119	7.98					5						58167.9	35898.8	31964.6	40666.8	52353.3	52583.7	25880.8	35017.9	37709.3	44577.5	52626.9	32093.1	29709.1	17562.1	25954.5	25343
580	242.033	0.77					5						1.05246e+06	857580	794196	879251	1.10445e+06	1.12928e+06	623734	926356	932819	1.04582e+06	1.14701e+06	1.09196e+06	1.05932e+06	773057	959907	872063
953	242.067	1.91					5						76028.7	49859.4	50663.2	87443.3	81015.7	59604.5	23572.1	48077.4	52109	102405	71915.6	72707.3	79757.5	46446.4	68588.1	52657.8
965	242.067	2.79					5	7.5426	0.0066916	2.1745	0.027693	U25 - U44; U41 - U44	42523.9	68072.8	47274.3	23399.7	80895.5	93249.3	20855.3	27876.1	27221.7	207414	78554.7	8876	5125.87	16779.4	0	20017.9
1635	242.067	3.26					5						17133.9	6449.21	17239.8	20215.5	28540.5	27064.1	18794.7	17551.8	24463.2	33037.6	35069.6	21205.8	15767.1	8268.27	7942.39	17935.7
828	242.07	1					5						642583	354756	341552	387486	452475	486278	220282	340417	514883	803387	673796	423838	394143	298390	347287	393424
1217	243.008	2.93					5						107694	58870.6	60155.2	68670.6	65685.7	46700.9	23873.9	31747.5	57550.7	109040	71513	49700.2	41365.2	44806.3	37589.9	21722.7
1490	243.032	9.39					5						0	1486.21	1431.99	0	1559.06	2286.5	2707.52	1573.77	0	1595.67	0	2797.15	2829.13	1962.05	1845.41	1806.28
1901	243.033	8.97					5						2767.07	1389.1	0	2728.67	1692.7	1921.87	1326.82	2510.05	0	1996.7	2215.38	2373.25	1698.85	1501.45	1235.44	1805.32
729	243.062	2.7					5	17.384	0.00021196	3.6738	0.0018392	U25 - U44; U41 - U44	310350	141959	121316	202614	207563	150205	49563	81368.5	211604	331492	328788	60406.9	67078	40619	53383.1	60894.2
2070	243.098	7.16					5						161328	160017	67838.9	212322	356018	139131	58097.4	150927	47434.9	473263	87317.2	209775	130803	322162	83667	299633
2123	243.098	6.73					5						89028	99047.5	40248.3	133650	208674	82901.8	36602.6	106174	28283.7	281122	46718.6	137397	85146.4	202673	54930.9	170428
672	244.046	0.93					5						426210	264029	232602	328725	342544	325477	145793	226208	308649	698758	664515	257813	256588	198891	168378	200782
1282	245.047	9.36					5						1806.61	2250.92	2969.53	1330.93	5263.35	5947.29	7155	10030.4	2567.11	3305.9	1971.56	9878.02	7631.01	6750.22	6107.69	5456.15
1571	245.078	1.23					5						40262.6	34007.6	27351	30210.8	37511.5	42996.2	16736.3	26592.3	41773.5	42589.3	55055.1	24353.1	29068.8	17966.3	33459.6	21218.2
961	246.062	3.31					5	13.208	0.00073931	3.1312	0.0053895	U25 - U44; U41 - U44	54827.4	23841.6	26197.8	26842.8	29155.2	44514.1	22429.7	28951.4	35747.4	53018.5	45192.9	15156.4	7201.88	7983.97	22066	7281.86
754	246.924	8.03					5	7.4855	0.0068711	2.163	0.028005	U25 - U41; U25 - U44	54687.4	113547	21236.3	85055.5	71279.3	56217.3	24899.9	12974.1	9246.24	41099.8	21429.1	21068.8	12416.3	12183	5389.34	7866.67
1627	247.044	9.41					5						0	0	0	0	0	0	1731.58	0	0	0	1632.12	1429.09	0	1245.75	1364.74	1516.69
862	247.064	12.11					5						372235	186734	258257	367729	415783	336209	339535	433824	274358	348660	346873	414674	368293	226374	338931	313164
1531	247.093	0.95					5	420.12	1.5441e-12	11.811	2.0768e-10	U41 - U25; U25 - U44; U41 - U44	60666.8	34153.1	35641.1	42683.3	50107.6	262869	98950.1	166856	261350	391265	309014	9004.12	8153.59	10872.1	11695	6945.08
692	248.076	8.61					5						78914.9	207098	75280.5	418602	73995.3	223546	232085	41388.5	25646.6	154861	85943.5	58612.7	56626.2	28821.1	17248	32293.6
1609	248.129	10.52					5						0	0	1329.79	1876.98	1789.32	1396.03	2054.78	2405.95	0	1872.53	2661.69	1479.92	2188.14	1634.83	1885.57	1757.34
764	248.922	8					5	7.0127	0.0085924	2.0659	0.032785	U25 - U41; U25 - U44	54272.2	104641	22475.7	67644.4	67630.6	53056.7	24031.3	14553.7	8239.17	42227.8	20923.8	21209.5	12427.6	12953	7868.95	6280.17
696	249.025	1.79					5						265989	200668	156958	183413	311197	213768	93854.7	135464	106936	153660	189001	132140	158252	134540	96329.1	133159
695	249.152	12.76					5						330483	202398	217337	157368	132717	473736	178524	134654	202058	230625	149649	196363	229337	46289.2	104094	94528.6
584	250.006	0.78					5						694344	831747	634160	804497	846052	851330	1.11709e+06	1.12624e+06	617431	637481	738377	543252	867564	811212	627644	541734
718	250.093	7.88					5						178754	152633	134842	98653.3	111271	167869	140834	136264	69156.5	115177	117413	66844.1	57876.3	82251.8	41119	116900
2695	251.129	10.42					5						41307.8	36857.5	31021.9	40702.5	52271.5	45570	50489.9	54754.2	31054.9	40688.6	49159.8	46818.7	54321.5	32684.2	40584.8	43099.3
2150	251.165	12.11					5						79698.7	49472.4	63413.4	76105.2	86366.5	82013.2	86869.9	98250.2	55829.1	81234.6	71094.2	98435.8	98282	42292.9	69166.7	74843.6
238	254.074	3.27					5						174211	127037	109125	153900	179445	164041	143393	156674	120218	153609	164909	169545	169456	120331	144528	132306
1846	255.124	8.66					5						5431.62	3086.29	2742.24	4358.06	3347.78	3408.94	4329.87	5664.61	3060.07	5954.88	4296.91	6391.21	5080.81	2681.41	3169.25	5368.99
782	256.046	0.9					5						105422	83073.2	175762	89363.9	103101	99522.2	82786.1	95890.1	138254	107965	99101.8	107392	109407	74287.4	136660	132847
868	256.094	1.72					5	68.267	1.273e-07	6.8952	4.8919e-06	U25 - U41; U25 - U44; U41 - U44	233604	96117.6	109683	120558	149379	56167.3	18534.7	45240.8	59813.3	81415.6	97445.6	33491.7	37487.4	31284.4	29920.4	33601.2
1293	257.016	1.79					5						0	0	0	5501.92	5780.88	4510.1	0	0	9873.49	8119.12	7701.95	4206.35	0	0	0	0
648	257.093	12.09					5						617935	331035	490492	619875	719962	587395	628665	794202	489739	612672	596594	717494	676304	416901	637872	568706
591	258.065	0.89					5						927780	778733	643961	800183	971170	1.13713e+06	930480	1.19357e+06	745272	800071	968775	796749	985399	651955	666988	610655
1951	258.991	7.77					5						10424.5	3027.07	7643.28	8054.99	8742.51	7878.14	2746.98	6195.89	9118.61	15512.5	12440.7	6138.69	2893.8	6004.61	2628.55	2859.76
2661	259.007	1.52					5						0	4450.51	4746.38	0	6194.59	4706.11	0	4234.64	5205.86	7548.06	8296.77	0	0	0	0	0
1193	259.022	0.78					5	50.739	7.2268e-07	6.1411	1.62e-05	U25 - U44; U41 - U44	381451	228164	200086	348067	307184	311463	155696	178133	270342	503878	388338	93108.6	77352.6	75499.7	65351.6	118374
790	260.023	3.94					5						124315	66132.8	83684.3	90342.1	106895	168078	64590.2	100220	187479	122823	144129	108283	117087	71805.4	76316.5	79850.4
1885	260.044	2.11					5	6.1873	0.012943	1.888	0.044354	U25 - U41; U25 - U44	32307.8	18196.1	21608.4	25496.7	24101.4	22510.4	6950.77	7332.76	24076.8	27130.6	22552	17030.3	15861.1	8790.01	8627.48	8974.27
1828	260.045	2.34					5						36525.7	17909	24272.3	19195.5	24804.6	32785.7	6293.68	7492.31	24076.8	28428.7	24501	21735.8	15861.1	9553.15	20200.2	16163.2
396	260.981	0.73					5	14.578	0.00047754	3.321	0.0037781	U25 - U41; U25 - U44; U41 - U44	2.52123e+06	1.25402e+06	1435639	1347348	1.67033e+06	1.42752e+06	667489	791653	1.36876e+06	1.99846e+06	2.09891e+06	876499	916927	703204	793355	950465
1563	261.134	6.81					5						4307.6	0	2647.4	2427.01	2819.28	3459.92	0	3231.88	0	4349.22	4735.14	0	0	0	0	3717.54
2102	262.056	3.53					5	18.822	0.00014496	3.8388	0.0013926	U25 - U44; U41 - U44	32969.5	27799.7	16766.1	7442.71	23682.8	29025.4	9643.1	7856.9	10064.8	51018.5	36557.4	0	0	0	0	9170.01
2321	263.059	0.84					5	22.411	6.1245e-05	4.2129	0.00071575	U41 - U25; U25 - U44; U41 - U44	52009.4	46200.2	10548.9	40473.1	52554.7	143984	51464.6	93500.4	111069	187604	149418	13029.5	11824.1	8032.39	32102.4	12490.3
816	264.016	0.77					5						1.22266e+06	1.16526e+06	1.17633e+06	1.22888e+06	1.19431e+06	1313038	1.10023e+06	1.13772e+06	1.14586e+06	1.12594e+06	1.34112e+06	1.02598e+06	1.00016e+06	866545	966451	906545
1113	266.082	11.26					5						186637	143311	135360	174962	201772	187671	175932	221222	132220	164750	177293	217138	192663	122214	170635	156800
845	267.054	0.99					5						434138	190201	227170	284860	331599	364389	118732	188669	363183	493730	503959	239260	235027	158141	238181	242673
2563	269.011	9.24					5						2004.08	1609.23	0	1680.27	1935.37	2867.83	1905.78	2844.42	0	1829.63	2141.27	2563.04	1935.68	1992.3	1634.86	1195.43
1942	269.139	10.23					5						45251.3	38039.1	34980.7	42043.6	52789.6	48263.4	41412.9	50648.1	29917.8	36667.9	37689.7	49887.9	48797	32903.8	38942.3	39399.1
1894	269.139	9.48					5						14123.5	8012.56	8273.62	10021.9	12508.2	14035.3	11316.9	11786.5	10229.9	11553.9	14112	16990.2	13645.5	8228.33	13106.1	11176
612	272.041	0.97					5						835854	548003	559136	642371	725446	731970	431614	597112	669357	838226	846052	638481	711158	531947	512480	528974
537	272.044	0.85					5						1.82994e+06	1.92953e+06	1.49772e+06	1.90773e+06	1.66165e+06	1.58575e+06	1.20843e+06	1.6807e+06	1.12454e+06	2.04823e+06	2.08813e+06	1.82842e+06	1.84163e+06	1.32149e+06	1.29286e+06	1.49931e+06
847	273.073	1.16					5	7.6936	0.0062421	2.2047	0.026443	U41 - U25; U44 - U25	438710	275900	266380	303265	340644	527563	274778	461665	436241	600825	517002	516911	469606	270704	434551	390617
2536	274.002	2.27					5						6593.87	5859.76	4847.91	5951.44	9064.3	7893.8	5184.38	5325.67	6086.33	7334.72	8528.53	5734.49	4883.07	6993.68	6234.48	4356.77
2545	274.002	2.16					5						6492.89	5859.76	4681.95	5148.19	9064.3	7893.8	4554.88	4841.61	5106.7	6831.9	5665.14	4143.8	4883.07	6993.68	4757.7	3964.37
2075	275.026	0.94					5	7.1605	0.0080058	2.0966	0.030986	U25 - U44; U41 - U44	219756	135243	135275	162821	192573	199351	109498	134235	160515	222471	237253	102882	125436	90942.5	105322	96188.1
2065	275.095	8.61					5						38398.8	22901.8	24988.4	34526.8	43319.8	31643.2	32960	45157.3	28796.4	37556.9	39254	49776.3	48977.9	27024.7	46297.6	35429.7
841	275.103	0.95					5						590150	315639	328239	380206	400813	385955	143390	247085	351179	892062	891339	287447	256401	162427	190300	207189
1736	276.017	2.34					5						48546.9	28395.5	33884.9	27718.2	32229.1	36839.1	16815	9967.48	35253.2	42181.3	36648	23030.5	25655.2	20515	17257.8	18601.8
1765	276.017	2.19					5						48546.9	21847.2	24790.7	21849.4	32229.1	22998.6	7411.92	9967.48	27126.4	35642.9	36648	23030.5	17884	16309.5	8425.91	18601.8
2218	276.039	0.76					5						184991	92630.7	110683	111344	112950	80575.2	38366.3	89008.4	100594	73958.6	100203	51573.5	49966.2	114301	56105.7	156393
848	277.019	0.9					5	6.5461	0.010797	1.9667	0.037966	U25 - U44; U41 - U44	432650	196846	183996	170999	210849	278499	53189.7	135450	182050	343224	341239	123803	80846.6	84553.4	70897.9	134913
1267	277.036	0.75					5						391126	232978	202138	224378	237802	257522	132512	182071	223956	231484	260723	74244.6	172137	164119	97726.5	239634
2229	278.056	0.77					5	6.7382	0.0098187	2.0079	0.035953	U25 - U44; U41 - U44	737457	398931	325516	316123	525141	470763	326257	420073	704511	408202	335131	141438	101129	188444	113860	347075
1581	279.038	2.7					5	15.502	0.00036134	3.4421	0.0029455	U25 - U44; U41 - U44	80549.4	30732.5	32900.5	42314.4	40111.5	31492.1	7653.05	14691.3	52900.2	81543.6	76816	14669	8175.84	5309.91	8651.53	8040.91
1317	279.052	0.78					5						2.72923e+06	1678034	1.05195e+06	1.15114e+06	1505236	2.06477e+06	1.27984e+06	1.5019e+06	2.60941e+06	971425	1.01131e+06	446115	621453	639039	340568	1.32774e+06
562	280.016	0.83					5						714645	1.11905e+06	700892	972238	867437	764007	1.07183e+06	1.13019e+06	401475	693460	747856	630920	840396	641002	537256	518830
685	280.14	1.02					5	158.67	7.3676e-10	9.1327	6.6063e-08	U25 - U41; U25 - U44; U44 - U41	405151	234925	258957	237525	272490	107230	41300.2	73258.3	120461	125411	132301	135451	133026	97205.2	110603	109036
239	280.991	1.83					5						62419.2	70314.1	46582.8	58810.6	70740.7	79521.2	95719.3	84124.8	33465.7	64328.6	63623.1	78301.5	65114.5	56924	79527.9	72627
2081	280.993	8.88					5	15.225	0.00039235	3.4063	0.0031505	U25 - U44; U41 - U44	143247	59894.6	58885.5	88605.8	82201	84641.7	18249.5	36776.9	49929.9	198627	119905	26316.4	20589	21517.2	16704.1	23228.6
527	281.015	0.94					5						3.80967e+06	2.26522e+06	2.60646e+06	2.77713e+06	3.11782e+06	3.15718e+06	1.56236e+06	2.66511e+06	3.22057e+06	4.37369e+06	3.5367e+06	3.37658e+06	2.48889e+06	2.31158e+06	2.44922e+06	1.95304e+06
1843	281.036	2.69					5						28093.2	8403.58	7367.81	17899.1	9355.04	8884.95	0	0	19316.6	24490.8	27135.2	4477.44	5134.94	0	0	5117.11
2083	282.991	8.87					5	17.149	0.00022605	3.6458	0.0019304	U25 - U44; U41 - U44	141259	61103.8	58291.1	85114.8	82720.4	78187.5	15146.3	34854.1	54459.1	184857	116238	23088	20299.6	20523.6	14277.4	20205.7
2580	283.082	8.41					5						1798.56	1533.37	2197.42	2056.76	1636.22	2092.91	2195.42	2299.82	1724.1	2133.47	1799.33	2121.47	2062.3	1509.68	2404.68	3574.24
646	284.012	8.87					5	13.314	0.0007138	3.1464	0.0053337	U25 - U44; U41 - U44	384182	332795	213258	465291	394069	445548	176065	258455	181485	807790	480750	120217	75418.8	103408	31205.8	138030
731	285.171	9.44					5						180851	141844	133156	174817	193201	196895	166242	215321	129204	154048	162534	201540	210293	128312	186496	170139
649	286.01	8.87					5	12.165	0.0010525	2.9778	0.0068222	U25 - U44; U41 - U44	362295	330300	198082	455384	382808	421030	160308	258059	181307	792543	458381	111321	73428.7	106289	26408.3	136873
2448	288.072	6.08					5						6871.64	5196.39	6266.39	4917.22	5811.94	4323.11	4623.25	0	7501.23	4868.87	5852.69	0	0	3618.55	4484.51	0
829	288.987	0.92					5						687016	571644	519017	594088	619603	656983	449524	651458	523977	712876	570396	499256	443714	468936	388465	255999
905	289.067	1.19					5						174655	100548	104203	93797	107890	144649	55262.6	93801.7	115330	145075	154141	102321	108859	75635.7	95593.1	95735.2
791	289.067	2.7					5	20.872	8.7394e-05	4.0585	0.00092192	U25 - U44; U41 - U44	124150	58700.5	56574.6	90215.3	88096.6	59224.6	22689.1	29374.6	94030.9	126746	132248	26144.1	24957.5	17752.3	20634.4	23413.6
1276	289.165	9.04					5						0	0	8010.98	4732.36	8080.58	0	0	1601.3	6970.42	1585.22	3423.97	2581.69	2174.99	0	0	0
423	290.041	8.45					5						183717	167873	146902	183211	211232	202911	153322	198976	163610	193637	195931	200361	199611	130227	162621	163827
2036	292.031	0.93					5						171581	155827	150174	138209	164474	182945	101738	141380	144753	178511	147391	185710	144409	143861	143469	108062
1629	294.029	6.08					5	8.5037	0.0043516	2.3614	0.01984	U25 - U41; U25 - U44	71509.8	30151.7	39745	47567.8	51949.4	39177.6	18252.1	21643.8	42615	52080.5	50294.9	29938.8	27914.2	24593.4	29322	24955.2
833	295.03	0.89					5	22.368	6.1829e-05	4.2088	0.00071575	U25 - U41; U25 - U44; U41 - U44	591557	327727	269527	285797	400350	409829	116388	200165	254145	387898	415286	168560	144682	153863	109235	143479
1986	295.118	10.3					5						9277.18	7900.04	10227	12361	7818.55	9775.23	16945.7	13487.3	4911.61	14001.2	10745.4	2985.73	8539.64	6440.21	8942.35	9801.75
866	295.118	8.15					5						366975	78129.9	114894	166798	189510	169037	72979.2	110450	617976	308118	268661	105002	103676	37663.7	54595.7	78445.2
617	296.135	1					5	6.5779	0.010628	1.9736	0.037617	U25 - U44; U41 - U44	1.35212e+06	526831	672286	482478	580098	758130	196919	343705	1.04477e+06	1.11581e+06	1.31062e+06	273588	311726	193092	383865	291276
2369	298.985	8.22					5						3431.07	2494.37	2056.56	2946.56	1729.25	6215.15	2152.72	0	0	8058	5835.84	0	0	1461.62	0	0
535	299.098	0.82					5	37.79	3.828e-06	5.417	6.6435e-05	U25 - U41; U25 - U44	3.98483e+06	2.01142e+06	2.31047e+06	2.58821e+06	2.68176e+06	1.70197e+06	901291	1.27849e+06	1.67791e+06	1.90358e+06	1.94091e+06	1.57528e+06	1.54188e+06	1.13745e+06	1.15966e+06	1.43935e+06
756	299.15	8.72					5						140600	110972	96289.9	116565	134243	129952	126014	147717	88399.4	110460	128276	137807	147247	97924.3	134496	124716
803	299.15	8.26					5						49577	38465.6	43063.1	47150.4	58924.6	55802.8	45632	55314.1	37281.3	51445.6	49488.7	56344	54738.3	36683.7	50014.8	48472.3
2413	300.048	6.1					5						80581.9	67764.3	57809.2	76822.2	85059.4	70383.3	81208.7	91454.1	72406.1	82695.1	84036	83669.3	75421.2	55008.6	73920.1	64573.4
2181	300.999	8.98					5						34256.6	12969.1	13305.5	22476.2	42922.7	20715.8	7594.33	14412.6	0	17169.2	268078	16447.7	1973.97	2594.21	31444.1	15989.1
2033	301.14	2.04					5						37361.9	63707.1	21200.6	71131.3	165879	64449.2	32727.7	91076.3	48355.9	306271	177715	179547	256195	126851	106375	161701
761	301.165	7.86					5						112540	105865	86376.8	101619	122680	109247	114399	123346	76509.3	103532	106968	115189	116526	88565.4	115153	99113.6
931	302.041	1.88					5						114688	63919.2	80044.4	114418	103204	86765.5	31627.8	67611.2	88699	156663	114496	91616.9	102206	60867.6	73192.9	63911.1
708	302.066	5.44					5	32.72	8.4357e-06	5.0739	0.00012967	U25 - U44; U41 - U44	326517	179548	154924	197729	194779	174661	71615.1	98769.3	263573	289675	314758	61529.5	71831.6	44712.5	67497.2	72152.8
926	302.16	7.61					5						136314	70567.1	65778.1	59163.1	74716.9	53716.6	17570.9	34611.9	60647.1	123868	101949	62635.5	65137	54480.4	43968.6	54058.5
1684	303.021	1.6					5						8413.34	0	6008.32	5365.57	5466.92	7813.05	0	5162.12	7516.38	7800.85	6660.98	0	0	0	0	5123.29
856	305.012	0.93					5						390855	270361	283258	303034	340117	313761	187298	275183	345958	476746	379258	337574	289896	218683	295172	236493
890	305.018	1.64					5	101.08	1.1956e-08	7.9224	5.8475e-07	U25 - U44; U41 - U44	168459	82167.5	62249.7	83690.4	102302	111514	44891.7	69729.1	98509.1	105493	101037	15882.1	18873.5	8765.8	9043.75	15792.1
2423	305.062	2.71					5						18380.6	5761.04	5268.8	6639.76	8381.08	5079.83	0	4324.8	7681.49	16828.1	16478.1	0	4886.76	0	4278.51	0
2681	305.062	1.24					5						62462.4	31172.6	31185.1	40892.4	35143.8	39298.3	8381.37	30281	45889.9	61985.6	45878.3	28620.8	31926.7	22906.8	27899.5	30107.9
361	305.088	9.89					5						262432	202659	176895	200393	239809	274769	220089	258552	201610	232074	258585	255643	269533	147277	211947	221644
2637	306.961	1.19					5						0	5834.13	0	0	9792.68	7726.11	7264.08	7762.83	0	8528.75	0	20882.2	8723.81	0	0	0
2621	306.998	1.19					5						7891.74	6242.94	6551.23	4612.69	0	0	0	0	0	27800.2	25877.7	0	0	7361.59	0	6597.78
657	307.13	11.1					5						496221	303954	299968	420900	514199	513066	466655	553119	674978	507066	510777	484508	544471	284008	435344	401837
1871	310.002	6.08					5						29152.8	17083.9	15577.1	16862	21462.8	20633.3	6922.09	12332.6	22213.3	20693.6	20390	14375.5	7718.84	12691.8	8475.67	13949.4
1758	310.024	3.27					5						22658	7898.1	16140	16029.6	28953.1	26340.4	9752.77	15456.1	26631	31058.1	30195	17966.4	16726.8	15378.5	19083.5	15649.7
547	310.077	0.82					5						2.38821e+06	1.59069e+06	1.57377e+06	1.82949e+06	2.03176e+06	2.15036e+06	1.21538e+06	1.71003e+06	2.05474e+06	2.26064e+06	2.26481e+06	1.90448e+06	1.90778e+06	1.36758e+06	1.61766e+06	1.69886e+06
2253	311.145	10.65					5						2046.66	1881.62	1374.9	1655.27	0	1845.09	2170.4	2064.78	1538.2	1977.62	2459.86	1984.06	2396.37	1622.81	2177.86	2169.87
597	312.095	5.45					5	34.63	6.1933e-06	5.2081	0.00010097	U25 - U44; U41 - U44	1.32997e+06	735540	634895	805354	795633	696178	227457	377562	1.17586e+06	1.17533e+06	1.25481e+06	195905	229885	146909	209042	247745
549	313.023	0.8					5						1.83262e+06	1.55231e+06	1.46815e+06	1.77153e+06	2.11971e+06	2.09468e+06	1.78304e+06	2.01729e+06	1.49224e+06	1.56736e+06	1.62828e+06	2.29599e+06	2.12212e+06	1.55661e+06	2.02358e+06	1.70819e+06
2412	313.165	10.82					5						18653.5	10727.7	13925.6	14330.5	18713.6	12618.9	18407.7	16551.7	12503.2	14444.3	15295.9	17808	17707.6	10003.1	14866.8	12114.5
1175	314.161	11.91					5						174030	126762	126125	145229	171907	177286	139421	177282	125346	159754	191868	190662	188969	111904	150004	147445
777	314.897	1.04					5						90014.6	94593.3	88609.9	103074	113526	100636	143533	134687	78401.4	84188.6	94862.6	96045	106120	91645.6	98596.5	87253.7
194	316.034	8.45					5						661819	551286	509954	657577	730777	634326	594707	658767	501945	683663	687072	691894	642901	456308	595425	581196
2456	316.067	6.08					5	16.91	0.00024148	3.6171	0.0020299	U25 - U41; U25 - U44; U41 - U44	13722.1	3983.21	4948.33	4324.01	4720.81	0	0	0	5389.8	4119.96	4016.46	0	0	0	0	0
1199	317.012	1.19					5	5.9456	0.014667	1.8337	0.048709	U25 - U41; U25 - U44	237192	189833	143712	177725	300662	214801	88609.1	141601	117643	157286	178696	61646	82535.4	99013.6	75653.5	147713
1244	317.012	3.35					5						35376	34810.7	31119.2	14477	32725.7	38809.1	21513	19445.9	22032.9	29470.6	39591.3	7675.1	6198.38	15686.5	0	17488.4
2127	317.099	4.29					5						36149.6	34309.3	27823.8	67374.8	114520	33831.1	24128.9	27082.9	28643.6	48682.7	51785.7	37867.3	49095	43292.9	34200.5	38808.3
2130	317.099	5.08					5						15624	16287.5	7540.38	27008.5	54860.7	16212.6	6111.75	15494.9	14136.6	19986.6	23446.2	20771.2	22228.5	19195.7	9808.79	10052.6
2030	317.114	11.32					5						42420.4	41815.1	22671.7	37620.1	25134	37182.2	101980	26703.5	56366.9	38950	24569.9	253124	136093	23518.4	51015.4	32452.2
640	318.049	0.85					5						382491	380376	297002	416373	463928	451620	557377	591254	307185	312954	380796	308955	398752	301784	310925	265532
758	319.067	2.99					5						223373	107577	140301	184918	150870	177324	48907.1	125972	180284	488168	296630	157952	112943	108071	103882	75438.6
145	319.13	10					5						1.86555e+06	1.2526e+06	1.36304e+06	2.03926e+06	1.84577e+06	1.9146e+06	2.37004e+06	1.93935e+06	4.45346e+06	1.83371e+06	1.79586e+06	3.05025e+06	4.39402e+06	1.0334e+06	1.53159e+06	1.614e+06
1111	319.13	10.12					5						615029	1.23714e+06	381819	683803	566966	542945	2373853	620721	4.40773e+06	572753	568952	3.14842e+06	4.38658e+06	1.05533e+06	562569	464376
357	319.13	9.13					5						548060	341348	382811	734408	577234	575203	624461	658914	1.53714e+06	593173	572987	872173	1.44245e+06	291582	366132	434561
681	320.995	0.81					5						211801	243927	185776	269556	295386	266957	443417	386269	139282	147540	167142	218723	283570	214254	229858	171880
963	322.054	2.38					5						39841.4	20615	24519	19651.4	29367.1	20856	5750.31	7875.3	22936.8	38168	30192.4	16232.3	18684.1	10649.8	15101.3	18793.6
618	322.078	0.9					5						771368	516418	489203	537987	619744	568569	345811	499137	552872	668859	672750	510799	539141	394426	479102	481448
2571	323.079	0.83					5						178257	113792	61855	75762	87098.9	144341	49502.9	59926.9	199090	166396	198134	72415.8	65647.8	61114.9	68612.6	58863.9
2529	323.981	3.25					5						3776.95	0	0	0	6328.18	0	5129.52	0	5548.67	5877.03	0	0	4171.6	0	0	5871.53
655	324.13	1.04					5	130.24	2.5156e-09	8.5994	1.9334e-07	U25 - U41; U25 - U44; U44 - U41	582178	312599	333982	348595	403861	150251	59454.1	99647	157929	189739	206835	180964	188606	123907	153285	155896
1204	325.202	12.99					5						165387	25789.9	108890	68073.6	57239.3	49318.7	9407.1	30482.2	154316	138667	118109	31784.5	37031.8	17590.8	29060.3	36365.6
1987	327.181	10.8					5						13485.6	6984.18	9345.33	13594.2	10031.6	10145.3	9558.52	9837.88	12393.1	8336.17	9642.67	8995.8	8538.24	11909.7	12273.8	7687.44
710	330.049	0.91					5						179080	176265	141377	160533	180393	172259	190571	206486	134625	129115	146008	167776	196887	131135	133130	137154
2738	332.881	10.41					5						78312.2	45237.9	62888.4	82921.5	82296.2	82245.6	84967	96043.4	79381.1	80067	44278.5	72607.3	61627.8	34833.1	58919.3	56915.8
1588	333.04	7.61					5						87583.6	48580.9	47134	51226.6	71401.6	55255.3	35658.3	49021.8	71677.1	81263.6	88466.2	49060.6	47874	35690.4	45648.3	47169.4
1475	333.057	2.7					5	24.949	3.5438e-05	4.4505	0.00045394	U25 - U44; U41 - U44	94226.9	51791.1	46241.3	70000.2	65945.8	41370.2	18092.5	24809.6	75640.9	97145.7	99422.9	19270.1	19394.3	16440.4	16157.9	19774.8
558	334.077	1.88					5						2.16028e+06	1.18849e+06	1.40863e+06	2.53558e+06	2.25493e+06	1.40098e+06	528575	1.13211e+06	1.41646e+06	3.072e+06	2.2297e+06	2.04664e+06	2.49733e+06	1.53182e+06	1.68759e+06	1.12222e+06
913	334.878	10.42					5						123097	78797.6	95253	124715	122183	127336	128880	154379	108744	131294	67664.4	114661	96560.8	52692.1	92545.8	86858.1
1387	335.073	1.06					5						20714.8	6976.9	11150.2	17439.4	11368.4	10785.6	0	19488.7	23330.1	24622.1	26618.6	11472.7	16959.8	6507.09	8918.21	8505.97
196	335.125	10.63					5						1.55992e+06	1.06652e+06	1.13208e+06	1.21963e+06	1.73823e+06	1.5894e+06	1.34597e+06	1.5845e+06	1.87191e+06	1.79895e+06	1.87322e+06	1.16617e+06	1.11659e+06	895653	1.16265e+06	1.225e+06
902	335.15	9.52					5	10.26	0.0021187	2.6739	0.011514	U25 - U44; U41 - U44	175694	49814.2	71811.9	73554.8	109733	122949	49453.5	73555.4	282953	155572	234974	53250.1	42575.9	24567.8	34863.8	51507.5
2737	336.876	10.42					5						87157.4	53375.8	64980.8	77263.6	79667.9	83083.7	88729.9	98831.9	72350.2	83245.3	45660.7	80388.2	67539.8	33481	57433.9	54789.1
687	338.077	9.97					5						308096	234723	215808	252391	296399	294269	255895	302352	232781	300645	316288	283146	262274	199193	248527	250744
392	339.111	11.41					5						277794	239979	229950	262019	268016	274743	267444	302750	222352	266945	302700	284743	284413	203170	296077	270287
2151	340.075	9.97					5						110770	83251	87664.7	85280.4	98323.6	99200.5	83364.3	94719.6	85105.9	98448.5	109341	97269.2	94701	76408.8	83134.3	97786.6
2153	340.079	6.46					5						14374.7	19283	25773.6	13440.1	15364.1	24160.3	40576.2	28814.9	12565.7	13272.9	11731.1	60708.5	36986.3	28724.4	45434.2	30507.7
673	341.029	1.24					5						242545	257944	184379	254229	261156	274536	276707	300091	171622	209304	242387	204832	228755	186013	202281	161632
1296	341.158	10.76					5						0	3086.83	1604.79	1706.69	0	1826.83	1560.02	1761.08	0	1977.42	0	0	1716.63	0	0	1469.69
2037	343.139	8.97					5						120781	58177	99500.9	112176	252943	13517.5	177455	204998	447934	112717	286548	145246	16566.7	73851.8	124256	268695
686	345.13	2.05					5	6.2736	0.012385	1.9071	0.042989	U44 - U25; U44 - U41	132888	234830	73016.4	277461	618488	241306	129869	320049	175465	1.13502e+06	664398	665136	945806	533465	447084	649208
1526	345.155	8.87					5						8342.49	6524.14	5843.02	7897.59	8578.51	7931.94	6665.87	6573.85	5384.27	5982.25	7541.12	7121.66	8499.59	5418.8	6595.45	6787.76
1925	345.155	8.25					5						50168.9	38253.9	32225.2	43214.7	45707.3	44054.3	42714.9	51266	32055	42245.7	42640.9	51147.6	47945.2	39492.5	45403.3	41162
2627	345.972	1.73					5						9988.06	6920.24	6988.48	7061.55	8508	18552.4	6855.25	3820.44	6157.56	23141.8	15485.6	6465.38	8143.62	5692.64	7881.55	5711.17
569	346.055	1.55					5						1.00398e+06	984985	624267	781999	765651	960982	648460	745966	786369	1.19311e+06	1.21304e+06	456375	663678	421360	533557	567874
819	347.124	9.94					5						1.24116e+06	1.12426e+06	1.0469e+06	1.07552e+06	1.13879e+06	1.21385e+06	1.18261e+06	1.22214e+06	1095513	1.17906e+06	1.24522e+06	1.22989e+06	1.2755e+06	973135	1.15907e+06	1.15005e+06
1131	347.125	9.18					5						288592	222062	202190	251616	274486	258143	250732	263596	229442	255191	283309	308627	302301	181457	250377	241997
727	347.171	7.84					5						141128	142460	115500	140809	159913	152437	154705	165894	95531.2	134589	140124	151296	155142	118353	147363	136994
1243	348.093	1.69					5						36317.3	23491.8	21199.7	19276.9	28671.6	26067.6	10256.3	16871.2	29147.3	45017.7	38117.5	22808.3	18427.6	17019.2	18099.2	20789.9
1085	349.14	11.42					5						267824	210541	183772	218050	221654	214136	205226	196463	172288	240295	222898	251880	239063	182702	232621	220304
843	353.146	1.23					5						655297	395061	443109	350893	407326	470477	158679	289280	478582	613936	527371	317633	375475	286956	312985	310596
2645	354.014	3.26					5						5257.57	5533	0	0	6217.23	6539.3	0	5122.9	6067.68	6093.01	9238.35	0	0	4195.02	4365.71	4220.83
1436	357.154	8.92					5						3353.67	2786.93	2399.32	2469.49	4612.4	2372.31	4708.26	2472.25	2568.92	2773.32	2314	2485.4	2895.53	2557.18	2855.09	2795.2
927	360.071	5.88					5	62.787	2.0879e-07	6.6803	7.0206e-06	U25 - U44; U41 - U44	121485	68637.6	61397.3	69032.2	69261.8	85889.1	31048.3	46662.5	101111	104417	111450	27839.6	26710.9	26501.8	26558.9	30551.1
2757	360.074	1.89					5						56654.2	43244.1	41390.7	54456	53642.9	44890.7	9927.65	38863.6	46017.6	52159.2	63421.7	53527.5	56706.6	39413.6	50832.8	37129.9
186	360.097	10.82					5						810499	709519	587815	712009	790197	772080	720844	839360	633603	791999	815720	801168	801653	557827	744953	719839
707	361.052	1.24					5						243438	181636	156904	206560	235620	212915	163768	206248	202465	264842	267179	245576	219827	162678	206063	192381
1170	363.068	1.18					5						304030	188524	199936	211735	218864	343367	201125	284492	285955	378933	343092	323454	315449	199706	280773	250969
813	365.135	6.69					5						2.45649e+06	993462	1.23774e+06	855531	1.02014e+06	1.21232e+06	356475	718454	1.64341e+06	2.606e+06	2.27951e+06	677971	740114	557308	582583	589842
2134	366.079	6.95					5						1.513e+06	444361	745848	1366331	699397	1.04144e+06	262463	544303	1.83307e+06	1.2327e+06	1.33667e+06	1.22725e+06	1.17232e+06	775307	1.04218e+06	575010
2213	367.105	0.73					5	11.142	0.0015182	2.8187	0.0090755	U25 - U44; U41 - U44	239058	58294.6	77819.9	51102.4	55798.6	39153.1	0	5626.98	107757	103091	94565.1	0	17984	0	0	0
2749	369.049	1.04					5						201702	118858	129996	219515	245226	270305	127093	157564	304569	288286	290937	233965	198269	136281	133132	155766
1692	371.189	10.72					5						3146.92	2387.96	1523.76	1796.28	2402.27	2403.13	5250.22	3150.49	2336.45	2817.15	2238.93	2140.91	5497.45	1336.58	2304.67	2859.82
420	376.069	10.82					5						224873	180428	146600	194580	177592	183297	177893	187856	158249	172296	191325	185314	180587	149389	193049	159669
665	382.099	3.52					5	7.3577	0.0072936	2.1371	0.028642	U41 - U25; U41 - U44	491686	272510	264558	282723	339831	551318	211286	435675	646006	526168	501239	325406	276635	248593	242375	281502
1440	383.122	3.26					5						0	0	0	4181.39	5489.06	5401.14	0	0	8306.59	6227.54	6702.12	0	4045.02	0	0	0
1855	385.168	9.48					5						1600.27	0	0	1514.5	0	0	1762.93	0	0	1690.92	1793.33	1811.05	1407.92	0	1629.4	0
2312	387.184	9.74					5						1540.06	0	1539.2	0	0	1711.06	1485.1	0	1892.37	0	2176.99	1373.79	1570.74	0	0	1390.48
1873	389.142	3.26					5						12946.8	6104.48	6316.78	8858.99	20010.9	19607.6	7033.42	7448.28	26506.5	20916.7	25049.7	14478.7	14252.4	7096.48	7293.87	8986.16
2578	394.082	11.37					5						785827	723512	625369	712361	801503	724465	759993	786750	639306	779844	793215	823370	780648	597032	730587	791465
2156	394.296	14.45					5						66378.9	19092.8	58578.9	72983.3	97594.6	43320.2	40765.4	121361	73242.8	44465.7	107734	52680.6	59690.6	52733.4	54813.2	656938
1648	397.149	8.79					5						0	1785.38	1337.3	2129.89	1890.69	2053.82	1670.75	1643.69	1666.36	1779.98	1871.86	0	1746.17	0	1373.71	1658.53
1658	399.147	9.47					5						0	1628.42	1317.16	0	1575.1	1618.3	1343.07	1518.25	0	1610.1	1722.17	0	1824.19	1577.88	1591.4	1592.91
1464	403.059	0.93					5						8545.86	5969.5	0	10981.7	6576.84	0	5423.98	0	0	0	0	6673.79	9391.44	7388.13	7342.98	0
714	406.999	1.57					5						430233	158668	230452	288748	342516	443925	138323	191805	578380	399054	414298	167190	178837	137461	170808	174124
2219	407.205	9.97					5						23870.3	21401.4	15441.6	20403.2	22829.1	17066.8	17278.5	21899.3	16432.6	15822.7	22195.2	20508.5	25370.8	15443.5	22326	21854.2
909	408.108	1.66					5	18.048	0.00017734	3.7512	0.0016171	U25 - U44; U41 - U44	145341	86171.4	77351.5	74906.6	88393.3	73820.6	30125.2	57135.4	135751	129837	133267	25969	33910.3	35512.3	32774	50469.9
164	411.047	1.63					5						8523.25	5022.72	7559.51	6390.11	8127.53	7155.02	0	0	10013.8	9477.67	20539.9	3817.39	0	5204.55	0	4862.08
1634	411.128	9.04					5						0	0	1595.97	2439.99	2404.99	1721.34	1439.19	2875.91	5323.39	2539.72	5989.34	0	0	0	1585.96	3145.01
2050	415.233	10					5						108895	95459.2	92974.9	99516.2	109647	99380.9	98126	115546	80059.6	87181.7	99240.8	111890	113979	90559.5	108651	114083
204	420.994	1.84					5						31716.5	29450.6	10186.1	23447.3	26571.3	37958.3	35715.6	27097	10705.3	28432.4	24236.4	30685	34322.2	20584.6	36710.5	30685.9
744	426.049	9.97					5						136545	126818	127914	138423	147058	129595	127923	150720	152554	123324	156550	127510	138929	108215	118800	124625
1726	427.215	10.88					5						1942.69	2296.88	0	1474.12	2073.96	2574.16	1662.92	1719.7	2158.72	2043.92	1934.32	1924.36	2689.23	0	10303.2	1332.02
2082	435.125	2.03					5	6.1564	0.01315	1.8811	0.044776	U44 - U25; U44 - U41	23981.7	35000.4	8687.47	47613.7	97564	37858.6	27902	53590.4	32022.9	171353	102480	104158	142935	96767.4	67369.7	94227.2
722	436.051	1.55					5						141706	146563	102340	122539	116665	144714	112715	108344	120136	170170	184666	81303.3	97114.4	69043.8	90342.4	100559
191	436.964	1.79					5						0	4669.29	16023.7	6027.19	7178.11	0	5240.75	5518.99	6120.38	7305.54	0	9303.98	4012.17	8278.67	5654.36	15881.3
2279	441.248	12.22					5						1731.42	1921	0	0	1555.44	1706.66	0	2317.93	0	0	0	1693.16	0	1431.62	1216.81	1495.71
2447	445.208	9.27					5						2337.57	2342.3	0	2039.25	2189.48	1504.98	1719.67	2118.06	1700.57	1659.22	2103.34	0	0	1532.56	1678.07	1727.78
419	449.065	11.42					5						227588	180006	149908	186885	180874	233037	183218	184383	169915	195898	206914	212712	171153	146218	184302	163478
1746	449.254	12.86					5						1361.09	0	0	0	1857.07	0	1604.79	1864.92	1467.06	0	0	1599.5	0	0	1446.82	1466.93
1392	459.259	11.44					5						1631.8	13369.3	1238.45	8995.2	1538.02	1624.44	0	0	0	1856.89	0	1395.54	1612.47	1416.47	6072.79	1293.52
1141	462.02	1.88					5	6.7232	0.0098913	2.0047	0.035953	U25 - U41; U44 - U41	107646	82133.4	81026.7	114961	117406	74861	35840.4	65423.8	80489	139293	114504	104884	130645	69200	89604	73849.2
1541	465.249	10.78					5						2171.03	1721.94	2199.56	2001.2	2224.18	2053.12	3820.83	2911.84	2170.69	1885.26	2486.59	2042.23	2495.03	2352.06	2364.38	2349.14
2089	468.037	1.88					5						80738.7	58058.2	73104.3	99358.4	95153	65744.3	27475.9	60123.7	73441.8	119213	93955.1	90816	97949.4	65643.5	72625.4	55588.6
1647	481.244	9.78					5						1868.16	1488.44	1982.36	1771.12	1885.41	1937.66	1930.06	1803.79	1833.75	1691.15	2232.36	1612.19	2101.77	1432.59	2139.45	1796.25
1637	481.281	11.56					5						10616.6	8904.59	8625.3	9800.09	10534.3	10492.5	12400	11611.5	7344.68	9747.05	9866.4	9614.07	12986.5	8073.55	10148.7	11842.2
822	487.132	1.24					5						1.03226e+06	703620	670885	723289	736305	830185	360105	602510	854730	1.00064e+06	975564	714212	655437	576492	672517	652322
2380	495.296	10.99					5						1853.57	1759.71	0	1529.6	1513.82	2444.32	1500.71	2190.06	0	1459.79	1645.05	1558.45	2173.37	1324.42	1967.9	1637.42
1806	497.275	10.71					5						6859.68	7085.78	8792.13	7382.02	8485.21	7765.31	7472.21	7750.93	6049.6	6088.49	6499.68	6901.2	8266.27	8276.53	7513.32	7046.22
2531	497.276	10.35					5						7186.86	7686.16	6604.67	8716.54	8485.21	7765.31	7990.18	9066.74	6830.56	7445.49	6164.59	8991.12	8834.32	8276.53	8846.2	7467.52
523	498.262	12.46					5						619297	2.50851e+06	628054	148856	139055	2.20239e+06	3.29824e+06	526380	110900	103407	196899	744551	860919	213685	481134	597339
1650	501.281	12.9					5						288285	1.02661e+06	294228	50534	41256.1	887541	1.56226e+06	199966	25176.9	26770.7	54627	458744	523715	113609	317137	456906
1471	511.291	10.47					5						1658.97	0	1317.47	1624.66	1643.33	0	1748.33	2032.05	1740.08	0	1922.09	1710.78	0	1377.61	0	1504.46
2230	513.269	9.68					5						7288.68	7207.75	6024.63	8123.62	8258.2	7989.71	6512.82	7171.86	5670.93	6642.73	6864.6	8158.72	8000.71	6075.9	7837.46	7727.81
2707	513.303	12.64					5						2970.88	1632.03	0	1669.98	0	2465.53	1469.49	0	1484.69	0	0	1580.39	1888.28	0	1626.33	0
2652	515.285	10					5						7577.9	2493.73	2809.84	3279.37	3199.33	2711.43	2353.36	2215.49	2494.65	1849.79	2220.29	2945.86	3262.22	2045.92	2614.73	2840.42
2367	526.351	14.24					5						16535.7	17417.4	14825.7	2352.16	2497.03	28616.9	10493.4	3266.84	4931.13	5890.82	6679.41	11501.3	20468.4	2022.09	6061.13	10604.1
2109	528.273	13.4					5						45584.8	104223	52343.4	30099.5	6734.4	108585	156098	42525.4	4855.49	2097.26	7477.06	116256	119970	27220.3	103963	127236
552	530.258	11.38					5						1651838	1.41492e+06	1.33965e+06	1.66264e+06	1.58024e+06	1.64726e+06	1.60273e+06	1.64302e+06	1.49952e+06	1.78198e+06	1.67829e+06	1.81623e+06	1.85854e+06	1.28452e+06	1.63465e+06	1.66682e+06
746	532.266	11.46					5						56635.4	126401	34119.3	23359.3	64338.5	153625	245233	26864.2	56913.2	56241.1	65433.1	115674	238181	41729.4	36907.5	62168.6
2114	532.268	12.07					5						16562.7	72280.6	9165.57	2353.83	0	79280.1	66446.5	6070.54	0	0	0	54626.9	143503	6278.3	10889.5	9245.01
787	532.268	12.19					5						7297.86	68798.3	9165.57	0	0	73949.5	146781	4460.86	0	0	0	54626.9	143503	6278.3	10889.5	9245.01
1762	562.314	12.71					5						47068.6	25158.2	27691	5524.45	2062.53	33513.4	9265.95	8367.81	12139.2	8361.54	7983.34	4578.85	7385.98	1659.75	3029.34	5792.59
2110	564.253	9.97					5						143879	138281	118464	124066	125580	167281	148315	152398	107952	167371	160601	174866	162472	107426	175915	148022
1603	586.314	12.67					5						43185.8	55485.9	28862.4	8893.25	5852.81	63552.1	39290.2	12653.8	10685.3	11153.9	19210.2	14067.1	21300.7	2813.24	7011.41	10495.1
674	605.248	8.82					5						457139	253693	335289	246703	234476	290879	78528.5	170609	430534	238540	231302	271066	365398	218066	215985	195116

## Sheet: LC-MS Positive Mode Full List
						A full list of features identified using LC-MS (positive mode). ANOVA results are presented for features found to vary significantly among gneotypes.
row ID	row m/z	row retention time	ID	Identification method	Molecular formula	Name	Identification Level	f.value	p.value	=-LOG10(p)	FDR	Fisher's LSD	1[U25_A_1b]p	2[U25_A_2b]p	3[U25_A_3b]p	4[U25_B_1b]p	5[U25_B_2b]p	6[U41_A_1b]p	7[U41_A_2b]p	8[U41_A_3b]p	9[U41_A_4b]p	10[U41_B_1b]p	11[U41_B_2b]p	12[U44_A_1b]p	13[U44_A_2b]p	14[U44_A_3b]p	15[U44_B_1b]p	16[U44_B_2b]p
1076	152.016	9.91	17520p	Positive_Garrett_MetaboliteStd_Library_RP_edited110316JG.csv	C7H5NOS	1,2-Benzisothiazolin-3-one	1						3.15061e+06	3.38386e+06	3.2982e+06	3.09154e+06	3.13593e+06	3.17522e+06	3.89422e+06	3.59669e+06	2.93954e+06	2.60371e+06	4.54505e+06	3.30965e+06	3.58069e+06	3.49662e+06	3.40716e+06	3.52377e+06
915	152.07	1.14		KEGG Search	C8H9NO2	2-Amino-3-methylbenzoate	3						263000000	171000000	161000000	149000000	160000000	151000000	75800000	104000000	181000000	309000000	267000000	125000000	142000000	121000000	120000000	128000000
3288	252.109	6	13730p	Positive_Garrett_MetaboliteStd_Library_RP_edited110316JG.csv	C10H13N5O3	2'-DEOXYADENOSINE	1						243687	137131	178434	143116	118241	143676	43103.8	99494.4	280554	191924	178135	100513	99928.5	114686	113338	99856.8
6280	171.027	1.46		KEGG Search		2-hydroxyglutarate+Na	3						76230.3	126017	54664.2	44309.9	89018.8	60555	45569.2	40036.8	47400.8	41072.6	46497.8	17025.3	16264.9	62806.5	17873.8	64726.9
1037	182.081	3.26	6950574p	Positive_Garrett_MetaboliteStd_Library_RP_edited110316JG.csv	C9H11NO3	2-Hydroxyphenylalanine	1	6.9234	0.0089709	2.0472	0.032585	U41 - U25; U44 - U25	4.97401e+06	3.63808e+06	4.7244e+06	4.96974e+06	7.17619e+06	7.48373e+06	4.18063e+06	4.08164e+06	9.95673e+06	8.70142e+06	8.88514e+06	4349958	4.41149e+06	5.06404e+06	4309737	4.76831e+06
952	191.073	1.05		KEGG Search	C8H14O3S	2-Oxo-7-methylthioheptanoic acid	3						24500000	20800000	22800000	25700000	30900000	32100000	23100000	23700000	42700000	36500000	34700000	27300000	25200000	23600000	18600000	22300000
1337	198.076	2.25	6047p	Positive_Garrett_MetaboliteStd_Library_RP_edited110316JG.csv	C9H11NO4	3,4-DIHYDROXY-L-PHENYLALANINE	1						2.2659e+06	457017	845227	767789	773966	85389.4	40117.9	39481	43424.3	1.9564e+06	799228	361984	392435	366029	363698	195893
1858	303.118	1.14		KEGG Search	C12H18N2O7	3''-Deamino-3''-oxonicotianamine	3						9428431	7.40205e+06	5.81836e+06	10600000	10000000	10400000	4.74405e+06	6.81879e+06	8.17012e+06	1.27384e+06	500358	8420001	15400000	12500000	6.55136e+06	7.28851e+06
962	160.096	0.77		KEGG Search	C7H13NO3	3-Hydroxystachydrine	3						33900000	25300000	29400000	23900000	24500000	27600000	15200000	19100000	36300000	36100000	32200000	21100000	22900000	27900000	21300000	22300000
970	153.102	6.9		KEGG Search	C8H12N2O	4-(Hydroxylamino)-N,N-dimethylaniline	3						15900000	16400000	17800000	15900000	16000000	17300000	19400000	18800000	15200000	16300000	15100000	17300000	17500000	17100000	16600000	17700000
1085	104.071	0.77	119p	Positive_Garrett_MetaboliteStd_Library_RP_edited110316JG.csv	C4H9NO2	4-AMINOBUTANOATE (GABA)	1						9.61253e+06	5.61169e+06	6.18891e+06	5.28126e+06	4.71717e+06	4.77838e+06	2.67028e+06	2.81543e+06	6.33222e+06	7.07284e+06	7.31542e+06	2.67719e+06	3.6918e+06	3.91992e+06	3.14992e+06	4.6266e+06
1985	104.071	0.97	119p	Positive_Garrett_MetaboliteStd_Library_RP_edited110316JG.csv	C4H9NO2	4-AMINOBUTANOATE (GABA)	1						1.25608e+06	814293	955954	761459	705453	615878	993977	385803	1.08483e+06	891389	981477	914953	200257	889586	1.31715e+06	290135
1670	146.092	1.52	500p	Positive_Garrett_MetaboliteStd_Library_RP_edited110316JG.csv	C5H11N3O2	4-GUANIDINOBUTANOATE	1						438907	294844	319297	388645	349522	248312	118086	124832	472699	607296	954537	122795	161687	151759	106590	142397
1218	209.078	7.18	152432p	Positive_Garrett_MetaboliteStd_Library_RP_edited110316JG.csv	C11H12O4	5-(Dihydroxyphenyl)-gamma-Valerolactone	1						648731	707878	756481	643535	706240	749151	835235	870416	632014	650103	678833	820987	830819	779315	701740	741044
961	129.066	0.75		KEGG Search	C5H8N2O2	5,6-Dihydrothymine	3						30200000	25300000	25500000	24400000	23600000	27200000	18100000	22900000	35100000	30800000	29500000	20700000	23600000	22700000	19500000	22700000
3658	132.065	0.74	137p	Positive_Garrett_MetaboliteStd_Library_RP_edited110316JG.csv	C5H9NO3	5-AMINOLEVULINIC ACID	1						2.6154e+06	2.44388e+06	2.05261e+06	1.5048e+06	2.22375e+06	1.74069e+06	982296	1.29722e+06	2.55401e+06	2.98169e+06	2.27901e+06	1.33118e+06	1.00846e+06	1.83015e+06	1.5735e+06	1.24974e+06
1420	221.092	6.63	144p	Tryptophan specific metabolites 4-15-2016TG.csv	C11H12N2O3	5-HYDROXY-L-TRYPTOPHAN	1	14.254	0.00052814	3.2773	0.003697	U25 - U44; U41 - U44	1.88755e+06	1.50087e+06	1.84971e+06	836519	1.00108e+06	2.11993e+06	1.19269e+06	684226	1.19602e+06	2.18786e+06	1.85104e+06	273961	193642	493944	141395	443063
1921	127.039	0.77	237332p	Positive_Garrett_MetaboliteStd_Library_RP_edited110316JG.csv	C6H6O3	5-Hydroxymethyl-2-furaldehyde	1						1.26236e+06	1.38509e+06	1.24037e+06	1181456	917652	1.1488e+06	1.01721e+06	991656	1.32273e+06	1.13018e+06	1213048	904496	804694	967993	1.06761e+06	1.08976e+06
2529	262.164	6.58		Positive_Garrett_MetaboliteStd_Library_RP_edited110316JG.csv		Acyl-Carnitine(5-OH)	1	16.928	0.00024026	3.6193	0.0020816	U41 - U25; U44 - U25	758547	527405	549559	451878	531168	962237	403366	639958	1.17431e+06	1.10858e+06	1.05546e+06	367518	415220	505709	374241	462268
3683	90.055	0.78	ISO-01p	Positive_Garrett_MetaboliteStd_Library_RP_edited110316JG.csv	C3H7NO2	ALANINE/SARCOSINE	1						1.37509e+06	1.07271e+06	1136350	1.03927e+06	944978	1.31524e+06	817728	971752	1.46003e+06	1.41014e+06	1.50224e+06	928210	986003	1060639	856599	929948
2537	173.043	0.93	ISO-07p	Positive_Garrett_MetaboliteStd_Library_RP_edited110316JG.csv	C5H10O5	ALDOPENTOSE	1	19.54	0.00012085	3.9178	0.0013446	U25 - U41; U44 - U41	1.1356e+06	753598	766436	737290	732265	673486	372479	453653	754552	849157	835796	415326	487426	474220	454187	484473
4637	137.046	6.04	2094p	Positive_Garrett_MetaboliteStd_Library_RP_edited110316JG.csv	C5H4N4O	Allopurinol	1						199080	111159	101682	186469	156088	146240	55707.2	106984	295861	274009	283378	43050.6	66950	71605.2	52657.7	62049.5
1201	162.076	0.82	ISO-06p	Positive_Garrett_MetaboliteStd_Library_RP_edited110316JG.csv	C6H11NO4	ALPHA-AMINOADIPATE/N-METHYL-L-GLUTAMATE	1						1.85236e+06	1.6897e+06	1.39392e+06	1.15676e+06	1.38843e+06	1.1814e+06	707257	1.00718e+06	1.52216e+06	1.71327e+06	1875800	803779	947758	1.14775e+06	1.02406e+06	1.18534e+06
5988	120.044	8.56	227p	Positive_Garrett_MetaboliteStd_Library_RP_edited110316JG.csv	C7H7NO2	Anthranilate	1						13921.6	67583.3	35406.3	22745.9	56965.3	26419.3	118602	37222.8	27539.1	21793.4	29863	28965.3	27022.6	28301.1	21720.7	27709.1
900	118.086	0.78	247p	Positive_Garrett_MetaboliteStd_Library_RP_edited110316JG.csv	C5H11NO2	BETAINE	1						1990000000	1440000000	1610000000	1660000000	1500000000	1630000000	1120000000	1560000000	2190000000	2530000000	2740000000	1120000000	1110000000	1070000000	998000000	1090000000
922	166.086	11.38		Positive_Garrett_MetaboliteStd_Library_RP_edited110316JG.csv	C14H19NO4	BOC-D-Phenylalanine	1						73100000	76700000	73800000	72100000	71700000	75200000	74200000	74100000	74400000	77500000	76100000	77100000	79700000	77000000	78600000	78600000
919	182.081	9.98		Positive_Garrett_MetaboliteStd_Library_RP_edited110316JG.csv	C14H19NO5	BOC-L-Tyrosine	1						93200000	95500000	95800000	95200000	90400000	96600000	95200000	96400000	96300000	92500000	90600000	95000000	97900000	99700000	98200000	94500000
930	146.117	1.08	C01181	Positive_Garrett_MetaboliteStd_Library_RP_edited110316JG.csv	C7H15NO2	BUTYROBETAINE	1						83400000	60000000	67100000	54800000	57900000	65300000	33000000	47300000	73000000	76000000	67500000	45600000	48100000	50700000	41500000	44900000
946	146.117	1.18	C01181	Positive_Garrett_MetaboliteStd_Library_RP_edited110316JG.csv	C7H15NO2	BUTYROBETAINE	1	16.146	0.0002996	3.5235	0.0024174	U25 - U41; U44 - U41	81500000	52900000	54500000	52400000	59500000	44400000	22000000	29100000	61700000	53900000	47700000	32800000	37300000	35200000	30800000	30600000
989	104.107	0.8	305p	Positive_Garrett_MetaboliteStd_Library_RP_edited110316JG.csv	C5H13NO	Choline	1						11800000	12000000	9.53332e+06	11500000	10700000	9.38842e+06	8.47821e+06	9.64855e+06	11200000	10300000	9.79295e+06	8.91517e+06	9.21406e+06	9.75644e+06	7.72241e+06	10400000
959	184.063	0.81		KEGG Search	C5H13NO4S	Choline sulfate	3						31600000	40700000	35000000	32500000	26100000	28100000	19800000	25800000	23700000	34400000	32800000	24700000	26200000	32000000	23300000	26000000
3654	176.102	0.77	9750p	Positive_Garrett_MetaboliteStd_Library_RP_edited110316JG.csv	C6H13N3O3	CITRULLINE	1						306505	183339	247866	262334	289128	412406	212032	211799	248776	364190	315716	248824	301443	283167	247617	322983
912	132.077	0.88	586p	Positive_Garrett_MetaboliteStd_Library_RP_edited110316JG.csv	C4H9N3O2	CREATINE	1	19.113	0.00013458	3.871	0.0013946	U41 - U25; U44 - U25; U44 - U41	284000000	220000000	240000000	231000000	204000000	297000000	144000000	202000000	374000000	350000000	351000000	184000000	215000000	212000000	167000000	188000000
965	135.095	0.88	IntStd4p	Positive_Garrett_MetaboliteStd_Library_RP_edited110316JG.csv	C4H8D3N3O3	Creatine-D3	1						19300000	20900000	19500000	21100000	19400000	20900000	22300000	22400000	19000000	19100000	18700000	21400000	20700000	21500000	20800000	21100000
936	246.097	1.84		KEGG Search	C11H11N5O2	Debromohymenialdisine	3	8.9493	0.0035977	2.444	0.016678	U44 - U25; U44 - U41	35500000	23500000	31200000	52000000	37700000	21600000	8.90801e+06	17800000	31500000	58300000	39100000	32900000	46200000	39500000	30500000	21400000
4193	316.248	11.6	10245190p	Positive_Garrett_MetaboliteStd_Library_RP_edited110316JG.csv	C17H33NO4	Decanoylcarnitine	1	10.062	0.0022889	2.6404	0.011507	U25 - U41; U25 - U44	1.11023e+06	923368	595172	1.10951e+06	634411	370204	217660	435749	673954	783149	1.14808e+06	239080	291241	284959	206702	257351
2675	228.097	2.1	13711p	Positive_Garrett_MetaboliteStd_Library_RP_edited110316JG.csv	C9H13N3O4	DEOXYCYTIDINE	1						120795	71076.4	94759.2	90305.3	62962.5	89730.1	47921.7	56171.4	129160	125200	111831	53113.5	53318	63839.9	50472.2	56020.6
909	79.0208	1.16		KEGG Search	C2H6OS	Dimethyl sulfoxide	3						885000000	814000000	746000000	656000000	649000000	761000000	453000000	495000000	645000000	673000000	643000000	214000000	172000000	522000000	241000000	526000000
982	143.081	1.02		KEGG Search	C6H10N2O2	Ectoine	3						27500000	17100000	19500000	17700000	17600000	20500000	10200000	12400000	27600000	25200000	26800000	12000000	14300000	12900000	12300000	13400000
1896	237.087	10.63	910p	Positive_Garrett_MetaboliteStd_Library_RP_edited110316JG.csv	C11H12N2O4	Formylkynurenine	1						1.94678e+06	1.61474e+06	2.06219e+06	1.63593e+06	2.0191e+06	1.98336e+06	2.01035e+06	1.88389e+06	3.03094e+06	2.42104e+06	2.23321e+06	1.42073e+06	1.32781e+06	1.917e+06	1.67036e+06	1.83158e+06
5551	258.11	0.75	71920p	Positive_Garrett_MetaboliteStd_Library_RP_edited110316JG.csv	C8H20NO6P	Glycerophosphocholine	1						1564156	685001	1.26198e+06	592137	556334	452822	173315	229970	1.64687e+06	1489397	1.5512e+06	199885	281235	291635	226966	264221
6089	189.123	6.71	92843p	Positive_Garrett_MetaboliteStd_Library_RP_edited110316JG.csv	C8H16N2O3	Glycyl-L-leucine	1	17.012	0.00023469	3.6295	0.0020502	U25 - U41; U25 - U44; U41 - U44	674103	363816	407269	358349	333428	282191	90556.8	154319	387091	490112	475178	108447	84338.4	97872.1	108618	101629
1382	152.056	1.41	764p	Positive_Garrett_MetaboliteStd_Library_RP_edited110316JG.csv	C5H5N5O	GUANINE	1	6.1879	0.012939	1.8881	0.042081	U25 - U44	1.06014e+06	728826	874675	763139	689548	693123	285518	338831	1.20581e+06	1.01849e+06	1.21137e+06	322728	334349	324865	227869	293633
3686	136.042	0.98	778p	Positive_Garrett_MetaboliteStd_Library_RP_edited110316JG.csv	C4H9NO2S	HOMOCYSTEINE	1						41028.5	9865.85	44700.2	34115.3	40685.9	43201.2	0	32058.2	50923.6	39292.1	47866.6	73014.3	76700.5	43034.9	100686	40997.4
4657	137.046	1.96	790p	Positive_Garrett_MetaboliteStd_Library_RP_edited110316JG.csv	C5H4N4O	HYPOXANTHINE	1						123623	97380	72268.6	213776	133278	88262	62944.4	86603	127872	192347	196128	54160.5	40605.4	75531.4	40837.5	68813.1
1115	232.154	7.37	10177002p	Positive_Garrett_MetaboliteStd_Library_RP_edited110316JG.csv	C11H21NO4	Isobutyrylcarnitine	1	7.8654	0.0057725	2.2386	0.024096	U44 - U25; U44 - U41	4.02365e+06	2.98872e+06	2.81219e+06	2.96426e+06	3.32765e+06	3.93871e+06	1.76129e+06	2.86363e+06	5.31016e+06	4544803	4.05844e+06	2.39541e+06	2.09112e+06	3.94121e+06	2.26603e+06	3.42037e+06
1547	112.051	1.52	66950p	Positive_Garrett_MetaboliteStd_Library_RP_edited110316JG.csv	C4H5N3O	Isocytosine	1						417974	321181	304316	304756	302078	312547	159142	217371	434600	469325	475231	181429	212459	213148	204437	225168
1084	246.169	8.04	169235p	Positive_Garrett_MetaboliteStd_Library_RP_edited110316JG.csv	C12H23NO4	Isovalerylcarnitine	1	19.146	0.00013345	3.8747	0.0013946	U44 - U25; U44 - U41	3.31698e+06	2.90116e+06	2.75527e+06	3.39011e+06	4.00616e+06	4.0049e+06	1.77763e+06	2.7297e+06	5.31797e+06	5.50948e+06	5.17391e+06	3.22942e+06	2.65701e+06	4.69559e+06	3.09885e+06	4.5173e+06
940	204.123	3.6		KEGG Search	C9H18NO4	L-acetylcarnitine	3						45800000	31000000	34600000	30700000	33400000	50000000	23000000	43800000	67900000	50500000	49700000	31100000	29900000	12100000	26500000	31700000
5794	133.061	0.71	6267p	Positive_Garrett_MetaboliteStd_Library_RP_edited110316JG.csv	C4H8N2O3	L-ASPARAGINE	1						364977	233559	275932	262015	354213	244173	183839	212894	336576	387031	351377	299068	295298	298936	349880	270792
925	166.086	2.36		KEGG Search	C9H11NO2	L-beta-Phenylalanine	3						66900000	47400000	51300000	43000000	47300000	61500000	34200000	47400000	66500000	85800000	76400000	51900000	56600000	57300000	53900000	56200000
911	162.112	0.9	10917p	Positive_Garrett_MetaboliteStd_Library_RP_edited110316JG.csv	C7H15NO3	L-CARNITINE	1						249000000	174000000	193000000	167000000	185000000	273000000	140000000	180000000	335000000	296000000	285000000	193000000	206000000	218000000	187000000	199000000
4848	147.076	0.92	5961p	Positive_Garrett_MetaboliteStd_Library_RP_edited110316JG.csv	C5H10N2O3	L-GLUTAMINE	1						270295	351081	449133	280161	216380	368583	138163	223747	523825	441963	452690	260496	174196	161075	184146	148710
2481	147.076	0.73	5961p	Positive_Garrett_MetaboliteStd_Library_RP_edited110316JG.csv	C5H10N2O3	L-GLUTAMINE	1						14100000	8645477	12400000	10600000	11200000	12000000	7477964	7793918	15000000	14500000	14500000	7.83488e+06	8.14675e+06	8620923	8771979	8482072
973	180.102	6.18		KEGG Search	C10H13NO2	L-Homophenylalanine	3	41.521	2.2629e-06	5.6453	8.0025e-05	U25 - U41; U25 - U44; U44 - U41	95500000	69400000	74400000	61500000	64700000	29200000	9.46633e+06	13800000	40100000	37100000	32800000	16300000	15400000	17800000	20600000	25000000
2383	132.102	2.1	6306p	Positive_Garrett_MetaboliteStd_Library_RP_edited110316JG.csv	C6H13NO2	L-Isoleucine	1						40500000	19800000	33000000	26300000	29400000	25400000	10900000	11100000	38900000	32700000	31100000	15500000	16000000	21100000	15800000	17100000
5613	209.091	6.38	161166p	Tryptophan specific metabolites 4-15-2016TG.csv	C10H12N2O3	L-KYNURENINE	1						39870.1	32611.5	36997.9	36222.6	39596.3	40593.7	30419.3	36179	130639	44648.9	62858.3	27956.6	21949.7	43075.5	24450.8	35397
955	132.102	2.37	857p	Positive_Garrett_MetaboliteStd_Library_RP_edited110316JG.csv	C6H13NO2	L-LEUCINE	1	6.078	0.013692	1.8635	0.043522	U25 - U41; U44 - U41	65200000	34800000	55800000	41200000	41800000	40900000	15400000	18500000	54800000	51000000	45600000	25100000	26400000	32100000	23900000	27100000
929	138.122	2.37	IntStd10p	Positive_Garrett_MetaboliteStd_Library_RP_edited110316JG.csv	(*CH3)2*CH*CH2*CH(NH2)*COOH	L-Leucine 13C6	1						47900000	47600000	47000000	47300000	46000000	50000000	46400000	48800000	47700000	47000000	46900000	47000000	45100000	45300000	43100000	45600000
963	142.165	2.34	IntStd3p	Positive_Garrett_MetaboliteStd_Library_RP_edited110316JG.csv	C6H3D10NO2	L-Leucine-D10	1						22100000	22500000	22500000	21900000	21200000	22900000	21600000	21700000	22900000	22200000	21800000	20900000	21000000	21600000	20200000	22000000
935	172.107	6.15	IntStd11p	Positive_Garrett_MetaboliteStd_Library_RP_edited110316JG.csv	*C6H5CH2CH(NH2)COOH	L-Phenylalanine 13C6	1						40900000	38000000	37800000	39500000	39500000	44300000	39900000	41500000	38800000	40700000	40100000	37100000	36600000	37600000	38300000	38000000
964	116.071	0.82	145742p	Positive_Garrett_MetaboliteStd_Library_RP_edited110316JG.csv	C5H9NO2	L-PROLINE	1						40500000	30300000	39400000	31700000	34000000	23800000	15200000	15800000	28000000	28400000	28200000	21500000	23200000	26600000	21100000	22500000
2511	217.069	0.99	94214p	Positive_Garrett_MetaboliteStd_Library_RP_edited110316JG.csv	C7H14O6	METHYL BETA-D-GALACTOSIDE	1						1.78022e+06	921702	1.40522e+06	743802	618946	790018	206846	333487	1.85514e+06	1.48814e+06	1.33765e+06	224012	269245	287508	276025	269623
5817	141.066	1.03		KEGG Search	C6H8N2O2	Methylimidazoleacetic acid	3						19200000	13400000	14400000	12400000	13900000	18600000	9480761	13300000	22800000	22000000	20000000	12800000	14500000	14900000	11600000	11900000
905	132.102	0.82		KEGG Search	C6H13NO2	N,N-Diethylglycine	5						642000000	448000000	495000000	399000000	426000000	477000000	248000000	327000000	583000000	600000000	534000000	337000000	354000000	378000000	331000000	363000000
2402	189.123	0.95	92907p	Positive_Garrett_MetaboliteStd_Library_RP_edited110316JG.csv	C8H16N2O3	N-ALPHA-ACETYL-L-LYSINE	1						534690	1.55795e+06	1.835e+06	1.47176e+06	487311	529382	967432	1.18519e+06	2112118	2.31182e+06	703589	988455	1.08738e+06	1.19402e+06	1.05389e+06	1.01738e+06
953	134.045	8.45		Positive_Garrett_MetaboliteStd_Library_RP_edited110316JG.csv	C9H15NO6	N-BOC-L-Aspartic Acid	1						27800000	26800000	27900000	29100000	26600000	26200000	29200000	29300000	27200000	27300000	26900000	28900000	29200000	30200000	28800000	28200000
3647	132.102	10.84		Positive_Garrett_MetaboliteStd_Library_RP_edited110316JG.csv	C11H21NO4	N-BOC-L-tert-Leucine	1						14400000	15400000	14700000	13400000	14100000	14800000	15500000	14600000	14500000	13100000	14200000	14300000	14800000	14400000	14000000	15300000
921	205.097	11.41		Positive_Garrett_MetaboliteStd_Library_RP_edited110316JG.csv	C16H20N2O4	N-BOC-L-Tryptophan	1						70400000	71300000	76200000	72600000	68100000	74100000	79700000	78900000	73600000	76200000	71300000	79800000	77500000	75900000	84500000	82000000
1868	327.131	11.41		Positive_Garrett_MetaboliteStd_Library_RP_edited110316JG.csv	C16H20N2O4	N-BOC-L-Tryptophan	1						4.2537e+06	4.81157e+06	5.78281e+06	4.97089e+06	4.26326e+06	4.80669e+06	4.95581e+06	5.07908e+06	4.53481e+06	4.84112e+06	4.07013e+06	5321007	4.98288e+06	5.02803e+06	5.45498e+06	5.4464e+06
1854	189.16	0.71	440120p	Positive_Garrett_MetaboliteStd_Library_RP_edited110316JG.csv	C9H20N2O2	NEPSILON,NEPSILON,NEPSILON-TRIMETHYLLYSINE	1	7.7406	0.0061095	2.214	0.024877	U25 - U41; U25 - U44	157000000	103000000	130000000	104000000	119000000	84300000	30100000	50200000	99600000	144000000	143000000	52900000	54300000	58800000	43200000	45800000
942	203.15	0.96		KEGG Search	C8H18N4O2	NG,NG-Dimethyl-L-arginine	3	12.456	0.00095202	3.0214	0.0058153	U25 - U41; U44 - U41	85900000	67300000	70000000	53600000	56500000	55400000	25200000	32800000	67500000	73200000	58500000	34500000	38200000	42800000	34000000	36300000
986	148.097	0.78		KEGG Search	C6H13NO3	N-Hydroxy-L-isoleucine	3						13400000	11200000	11300000	10600000	10700000	10700000	7.89199e+06	8.80724e+06	13600000	14300000	12600000	9.87519e+06	11200000	11000000	9.88533e+06	10500000
1055	123.055	1.55	936p	Tryptophan specific metabolites 4-15-2016TG.csv	C6H6N2O	NICOTINAMIDE	1						14000000	8.38364e+06	11300000	7.65561e+06	7.81141e+06	11600000	3.97538e+06	6.06487e+06	18200000	16500000	14900000	3948683	3.70016e+06	5.28278e+06	4.17662e+06	5.38128e+06
1327	123.055	1.39	936p	Tryptophan specific metabolites 4-15-2016TG.csv	C6H6N2O	NICOTINAMIDE	1	8.7842	0.003858	2.4136	0.017427	U25 - U44; U41 - U44	14300000	8448817	11400000	7.66271e+06	8.06028e+06	711492	377922	445837	18400000	16600000	14900000	385616	414944	368865	382267	376173
3655	148.06	0.75	22880p	Positive_Garrett_MetaboliteStd_Library_RP_edited110316JG.csv	C5H9NO4	N-METHYL-D-ASPARTIC ACID	1						5955432	5645250	5.72371e+06	6243484	5.88097e+06	6592462	5.37642e+06	5333647	8.08484e+06	6.26061e+06	6.90451e+06	5074477	6391497	6591772	7227651	6533542
5757	288.216	10.36	11953814p	Positive_Garrett_MetaboliteStd_Library_RP_edited110316JG.csv	C15H29NO4	Octanoylcarnitine	1						435778	283820	247193	371253	299816	275564	144689	256524	417420	475360	443985	201572	214684	225253	161500	150043
1361	122.096	6.74	1001p	Positive_Garrett_MetaboliteStd_Library_RP_edited110316JG.csv	C8H11N	PHENETHYLAMINE	1						1.29608e+06	1.39651e+06	1.37989e+06	1.02784e+06	1.00488e+06	1.52073e+06	1.32813e+06	1.15564e+06	1.06762e+06	1.28392e+06	1.08989e+06	280327	298159	1.20826e+06	689232	1.25118e+06
976	166.086	6.1	6140p	Positive_Garrett_MetaboliteStd_Library_RP_edited110316JG.csv	C9H11NO2	Phenylalanine	1	6.5729	0.010654	1.9725	0.036094	U25 - U41; U44 - U41	35300000	18900000	26800000	23300000	23800000	22200000	8.99285e+06	10100000	26300000	27700000	26700000	12600000	13300000	15500000	13200000	13600000
1514	124.039	1.29	1018p	Positive_Garrett_MetaboliteStd_Library_RP_edited110316JG.csv	C6H5NO2	PICOLINIC ACID	1						949794	701480	546243	729114	600718	528512	256189	324402	1.01147e+06	1.3674e+06	1.31645e+06	208140	224485	298978	255230	309472
1155	130.086	1.12	439227p	Positive_Garrett_MetaboliteStd_Library_RP_edited110316JG.csv	C6H11NO2	PIPECOLATE/L-PIPECOLIC ACID	1	13.168	0.00074905	3.1255	0.0047985	U25 - U41; U44 - U41	3.6837e+06	3.36477e+06	2.99133e+06	2.27781e+06	2.45139e+06	1.95307e+06	1.17225e+06	1.41205e+06	2.96175e+06	2.60225e+06	2.60954e+06	1.62614e+06	1.85314e+06	1.63549e+06	1.56803e+06	1.56378e+06
1867	218.138	6.55	107738p	Positive_Garrett_MetaboliteStd_Library_RP_edited110316JG.csv	C10H19NO4	Proprionylcarnitine	1	35.423	5.4701e-06	5.262	0.00013766	U25 - U41; U25 - U44	23100000	15400000	19000000	17600000	17200000	10700000	4.85733e+06	8.2463e+06	16100000	13100000	15300000	6.04901e+06	5.2582e+06	8.37041e+06	4.81867e+06	7.09986e+06
1091	130.05	1.72	7405p	Positive_Garrett_MetaboliteStd_Library_RP_edited110316JG.csv	C5H7NO3	Pyroglutamic Acid	1						4.84506e+06	2.91383e+06	3.95871e+06	3.49512e+06	3.79453e+06	5.33969e+06	2.5746e+06	2.37136e+06	3.78142e+06	4.74192e+06	5.02924e+06	2.54644e+06	2.43931e+06	2.37323e+06	2.29881e+06	3.3199e+06
899	135.047	0.78		KEGG Search	C5H10O2S	S,S-Dimethyl-beta-propiothetin	3						2550000000	2140000000	2700000000	2210000000	2440000000	3210000000	1620000000	2170000000	2960000000	2600000000	2460000000	2110000000	2220000000	2370000000	1880000000	1890000000
5857	177.102	6.86	5202p	Tryptophan specific metabolites 4-15-2016TG.csv	C10H12N2O	SEROTONIN	1						7724.55	6975.58	8113.36	7852.99	6059.36	7244.7	9140.93	5853.54	11357.3	9168.14	7957.85	5692.87	5208.46	5245.08	6527.89	8405.67
5777	118.065	7.62		Tryptophan specific metabolites 4-15-2016TG.csv		Source Fragment TRP	1	8.9055	0.0036647	2.436	0.016709	U44 - U25; U44 - U41	146439	80446.1	89324.8	111174	101493	85805.8	69736.3	91759.5	109310	157543	173395	79362.5	81376	85178.4	93211.8	100994
916	144.102	0.92	115244p	Positive_Garrett_MetaboliteStd_Library_RP_edited110316JG.csv	C7H13NO2	Stachydrine	1						192000000	134000000	154000000	124000000	132000000	147000000	75900000	101000000	184000000	181000000	161000000	100000000	112000000	114000000	98100000	105000000
6459	141.016	2.19	1110p	Positive_Garrett_MetaboliteStd_Library_RP_edited110316JG.csv	C4H6O4	SUCCINATE	1						49723.4	35124.3	35676.6	38350.3	38014.6	34662.6	14888.4	23811.1	56975.6	50657.5	58083	22470.1	24557.5	24773.4	26694.7	31233.6
1068	126.022	0.72	1123p	Positive_Garrett_MetaboliteStd_Library_RP_edited110316JG.csv	C2H7NO3S	TAURINE	1						2.65171e+06	2.873e+06	2.93199e+06	2.70216e+06	3.17295e+06	2.38746e+06	3.47396e+06	3.21415e+06	2.45269e+06	1.99576e+06	2.35256e+06	3.58109e+06	3.66859e+06	3.1155e+06	3.3472e+06	3.56141e+06
1172	105.037	2.17	1128p	Positive_Garrett_MetaboliteStd_Library_RP_edited110316JG.csv	C4H8OS	Tetrahydrothiophene-1-oxide	1						1.08699e+06	1.01153e+06	1.04088e+06	1.10962e+06	1.06063e+06	1.05864e+06	1.05167e+06	1.10067e+06	1.03599e+06	989020	1.05455e+06	1.17406e+06	1.09212e+06	1.10712e+06	1.07813e+06	1.04892e+06
914	137.043	0.8		KEGG Search	C4H8O5	Threonate	3						117000000	96800000	124000000	102000000	112000000	150000000	73200000	101000000	137000000	119000000	112000000	97200000	102000000	109000000	87100000	86900000
2271	120.065	0.86	ISO-03p	Positive_Garrett_MetaboliteStd_Library_RP_edited110316JG.csv	C4H9NO3	THREONINE/HOMOSERINE	1						366097	164409	434274	317879	189557	162425	106936	174657	161257	205052	217387	90618.7	89669.8	213857	134805	120126
5548	120.066	0.73	ISO-03p	Positive_Garrett_MetaboliteStd_Library_RP_edited110316JG.csv	C4H9NO3	THREONINE/HOMOSERINE	1						4.99962e+06	3.20326e+06	3958115	3521059	3.68731e+06	2.81568e+06	1.56454e+06	1.98539e+06	3.65948e+06	3640251	3.48743e+06	2690864	2.92091e+06	3.10804e+06	2671425	2867131
906	138.055	0.9	5570p	Positive_Garrett_MetaboliteStd_Library_RP_edited110316JG.csv	C7H7NO2	Trigonelline	1						475000000	339000000	379000000	319000000	319000000	364000000	197000000	255000000	467000000	478000000	455000000	292000000	307000000	312000000	243000000	266000000
993	205.097	7.62	6305p	Positive_Garrett_MetaboliteStd_Library_RP_edited110316JG.csv	C11H12N2O2	Tryptophan	1	11.137	0.0015214	2.8178	0.0084193	U44 - U25; U44 - U41	20700000	10300000	13900000	12800000	14400000	12000000	6.93471e+06	10700000	19000000	20400000	20400000	11300000	11400000	12600000	12000000	10700000
918	208.116	7.61	IntStd1p	Positive_Garrett_MetaboliteStd_Library_RP_edited110316JG.csv	C11H9D3N2O2	Tryptophan-2,3,3-D3	1						93000000	69300000	78100000	85600000	88100000	71300000	61300000	96800000	94500000	83000000	83900000	105000000	102000000	101000000	110000000	96100000
1053	188.07	7.61	SF2	Positive_Garrett_MetaboliteStd_Library_RP_edited110316JG.csv	C11H10NO2	Tryptophan-NH3	1	8.3801	0.004592	2.338	0.020224	U44 - U25; U44 - U41	8.84732e+06	4.14491e+06	5.44992e+06	5.13404e+06	6.13012e+06	4.8594e+06	2.79405e+06	4.39421e+06	7.61747e+06	8.53639e+06	8.76957e+06	4797871	4.79029e+06	5.02153e+06	4.86328e+06	4.26928e+06
5529	169.036	1.79	1175p	Positive_Garrett_MetaboliteStd_Library_RP_edited110316JG.csv	C5H4N4O3	URATE	1						51638.7	33738.6	33094.9	56586.6	39427.9	41168.9	38459.1	28142.9	90473.5	52394.2	61609.2	22368.8	45154.6	41790.3	29306	27845.1
1386	246.169	7.89	6426903p	Positive_Garrett_MetaboliteStd_Library_RP_edited110316JG.csv	C12H23NO4	Valerylcarnitine	1	16.711	0.00025526	3.593	0.0021936	U41 - U25; U44 - U25	364427	331910	353908	306136	345962	580369	369940	349773	786172	626927	535128	288614	328221	415529	330936	402421
3642	118.086	2.07		KEGG Search	C5H11NO2	Valine	3						144000000	96200000	239000000	472000000	187000000	269000000	104000000	267000000	168000000	606000000	223000000	172000000	82700000	55600000	77100000	104000000
4639	71.0122	0.97					5						264793	139327	165462	151152	229283	210794	92900.4	122241	224437	250878	279523	133482	115806	129871	118246	133087
1392	72.0808	0.93					5						485736	386424	325562	296534	302849	364906	216025	279382	426776	5.26749e+06	471415	290087	295263	322662	281631	291718
1092	72.0809	1.07					5						6.2221e+06	3.39787e+06	5.12217e+06	4.2678e+06	4.7633e+06	4.28307e+06	1.70865e+06	1.94097e+06	5.89268e+06	5.23742e+06	5.08618e+06	2.48404e+06	2.88246e+06	3.3456e+06	2.63663e+06	2.82441e+06
1069	73.0283	0.76					5						3.82764e+06	3.81635e+06	4.59273e+06	3.82619e+06	3.68975e+06	4.98239e+06	2.57631e+06	3.23394e+06	5.32409e+06	4.0406e+06	3.6492e+06	3.35303e+06	3.53823e+06	4.39082e+06	2.96286e+06	3.15731e+06
6473	73.0284	2.27					5						44322.2	36297.3	37768.1	38861.5	34297.4	42625.1	32849.7	31688	52125.7	46285.3	43480.6	29895.6	32877.5	34488.5	35098.3	40926.3
1280	73.0648	11.58					5	16.021	0.00031057	3.5078	0.0024869	U44 - U25; U44 - U41	169564	198109	178211	278986	217120	201296	146880	213060	157460	242833	190660	478563	400995	218901	319420	236460
6616	74.0234	6.1					5						26544.1	13720.1	15420.5	22365.6	15586.7	12166.4	11781.9	19439.2	18096.9	21297.9	22334.9	10577.9	23462.1	11848.4	15143.7	13128.3
6052	74.0236	1.12					5						37197.6	39137	43627.3	21610.1	37399.6	37099.3	24321.4	24968.4	37371.8	47057.3	37191.7	18034.3	22277.7	26800.1	28871.7	32295.2
7209	74.0236	1.27					5						5230.48	39137	43627.3	21327.1	37399.6	35184.6	24321.4	24968.4	36469.3	30291.7	37191.7	15199.7	13159.8	26800.1	16414.6	32295.2
3931	75.0263	1.96					5						87812.3	90102.5	107571	82972.7	84532.7	115505	68728.8	69426.5	146398	118027	105095	69372.1	68775.4	89374.6	69497.6	79435
4883	75.0263	0.79					5						402083	358330	466489	390154	375014	585753	216970	210470	539548	502482	462669	251292	393525	373366	301526	264288
6227	75.0313	2.33					5						38329.1	14067.8	22277.2	16205.7	22459.7	19766	8650.2	9108.44	36554.2	32188	24371.2	12076.7	14535.1	13576.4	14697.4	11999.1
1870	76.0757	0.85					5	25.072	3.4551e-05	4.4615	0.00055334	U25 - U41; U44 - U41	5.31398e+06	4.28486e+06	5.19653e+06	3041144	4.1686e+06	2.44062e+06	978969	1.71939e+06	3789208	3.07482e+06	3.64311e+06	3.00065e+06	3.70628e+06	4.771e+06	2.17293e+06	3.21236e+06
2128	77.0381	2.39					5						54143.2	51995.7	50521.6	47093.7	44054.2	55142.5	41774.1	39955	47317.8	59028.9	42936.2	42253.6	51253.3	46669.1	49681.6	53141.9
1627	77.0382	11.4					5						136554	150715	132160	121341	121767	115906	130099	119654	120442	143219	130402	151444	122160	119095	135774	133040
2804	77.0383	6.14					5	6.4538	0.011307	1.9466	0.037822	U25 - U41; U44 - U41	60087.4	34891.1	51671.6	43194.6	43367.4	40077.4	23826.9	19347.3	44285.1	39725.1	46341.5	27444.2	22813.1	24816.9	28043.2	27277.5
4228	78.9536	1.16					5						273568	255345	326852	244618	252705	327665	162777	225047	219588	323499	220362	94375.1	65406	235267	71956.1	190324
4177	78.9999	1.03					5						4596401	4.12581e+06	2.59609e+06	3.63644e+06	3.43104e+06	4577452	1.23654e+06	1.50483e+06	4007723	215480	2255545	872458	589198	1.12194e+06	400849	2.74661e+06
5251	79.0009	1.47					5						507726	234093	281525	242755	67956.6	370955	123108	210193	206232	330177	233188	62392.1	51492.5	203893	64199.3	136660
1183	79.002	1.17					5						6.08087e+06	5537831	5087961	4.71215e+06	4.26599e+06	5.48311e+06	3.07425e+06	3.23599e+06	4.52829e+06	4752621	4350906	1.52608e+06	1.25573e+06	3.39468e+06	1568110	3662774
2193	79.0388	1.14					5						5.54548e+06	5.61204e+06	5300078	4.42252e+06	4.75035e+06	5434786	3.32411e+06	3.25452e+06	4.68906e+06	5.02111e+06	4220392	1.51297e+06	1184450	3.74522e+06	1.53198e+06	3.78932e+06
4653	79.0892	1.16					5						378378	299078	314193	286559	263334	290598	194685	177079	221224	307142	213037	45144.8	77362.9	199117	112455	194958
1136	80.0205	1.14					5						7.28885e+06	6.83384e+06	6.361e+06	5.68549e+06	5.32592e+06	6.32822e+06	3.817e+06	4.12819e+06	5.53891e+06	5.79653e+06	5.52748e+06	1.80935e+06	1.44264e+06	4.4117e+06	2.15144e+06	4.36558e+06
2480	80.0245	1.17					5						20700000	18400000	17500000	15000000	15200000	17500000	10600000	11600000	15000000	15900000	14900000	4.96619e+06	4.08171e+06	12300000	5680193	12500000
2562	81.0005	1.15					5						468044	422105	439850	353792	468288	480528	248769	344620	431952	441332	329966	106197	117990	343358	175498	380353
981	81.016	1.16					5						49200000	44300000	41300000	36600000	36400000	42800000	25500000	27700000	35500000	37100000	34800000	11400000	9082653	28800000	12800000	29100000
6892	81.0341	1.02					5						290192	266465	273064	223839	223674	311094	145208	170168	232787	252802	237832	72049.8	63243.5	180931	82547.9	211687
4853	81.0355	1.12					5						333182	298984	273064	248170	223674	311094	145208	188722	232787	252802	237832	72049.8	44639.4	180931	83932.3	211687
2528	82.0211	1.17					5						1.23718e+06	1.0766e+06	1.21534e+06	842612	853499	1136432	671439	637668	930570	808313	809870	291275	215550	717091	297885	662450
1984	84.0806	0.97					5						319985	249919	275823	202581	212114	272531	164833	183612	289910	329249	271559	187372	200337	228375	188594	196914
7344	86.0754	2.3					5						47770.4	17167.2	23379	30750.1	24274.9	19577.5	9074.86	7701.98	35625.4	22241.9	35377.1	10525.1	12547.5	14919.5	12505.4	9395.9
4219	86.0963	7.24					5	41.936	2.1397e-06	5.6696	8.0025e-05	U25 - U41; U25 - U44; U41 - U44	365103	228563	301345	153899	184704	167754	51636.7	82609.1	229252	163662	190743	32057.6	37371.3	34899.4	31398.4	40062.3
7034	86.1176	2.29					5						45614.5	13256.3	24978.5	22058	21290.6	17671.4	8583.88	8191.35	36222.4	25669.3	22550.1	9339.92	10183.8	12089.4	10671.1	9982.81
1227	88.1122	4.38					5	6.0313	0.014027	1.853	0.043875	U25 - U41; U25 - U44	4.01019e+06	2.43427e+06	3.28096e+06	2.43426e+06	3.24462e+06	1.25515e+06	567515	453505	3.48698e+06	3.04568e+06	3.45495e+06	636431	741798	965202	820376	893605
1273	88.5066	1.19					5						1.21444e+06	1.18685e+06	1.12159e+06	1.00349e+06	907643	1.10589e+06	941250	879776	1.12211e+06	888564	944160	626760	546407	924096	763442	991550
6395	91.039	1.09					5						35333	52539	25490.4	23935.6	25660.8	32308.4	13017.5	22384	36285.9	38499.4	15707.6	7205.29	10573	29314.9	22584.5	17877
5207	91.0539	9.91					5						152225	144222	134042	143002	129074	130785	126790	123755	145040	132821	133839	141643	134504	145440	149009	135289
1043	91.1132	2.37					5						4.38263e+06	4.36819e+06	4.28887e+06	4.229e+06	4.29392e+06	4.54033e+06	4.27409e+06	4.5441e+06	4.25569e+06	4.33789e+06	4.39182e+06	4.39301e+06	4.09341e+06	4.148e+06	3.96545e+06	4.30584e+06
1947	93.0562	0.9					5						485845	328201	346130	322792	340493	379212	198538	283048	436443	533807	488349	303476	348171	342028	304745	261266
1031	94.0652	0.98					5						8.13982e+06	5.93502e+06	7.43587e+06	5.55813e+06	5.91691e+06	6.81319e+06	3.68954e+06	4.86742e+06	8.57532e+06	8.49321e+06	8.18247e+06	5.50923e+06	5.41133e+06	5.91972e+06	4.57266e+06	4.99152e+06
5843	94.5152	1.16					5						114577	108671	73423	84744.4	108797	168036	44706.8	130499	116460	117413	144974	113062	90790.7	62587.3	68716.8	106078
2612	95.0163	1.26					5						354419	427260	267698	175285	199543	251104	173372	131235	141299	196299	161608	36596.3	30158.6	146453	57678.2	175456
3543	95.049	7.84					5						106545	117046	112494	98001.2	91571	95096.1	110779	93732.7	108936	99537.7	89234.6	94016.9	99607.8	68294.4	91322.8	120351
1925	95.06	1.2					5						979883	731632	722456	603143	680164	724976	337645	484577	913093	887834	834455	570134	633512	712633	553038	633449
3903	96.0677	0.71					5						0	0	9686.05	35974.4	6305.49	8765.44	0	6673.64	0	16299.9	17484.7	8919.08	9654.42	7152.85	5959.97	11864.4
6382	96.5037	1.23					5						238537	263716	171992	109042	123315	174602	143354	86454.2	109452	115678	108647	19303.1	22815.2	116945	29379.4	141552
1107	97.5127	1.2					5						3.16789e+06	3.0661e+06	2.85517e+06	3.10243e+06	3.02033e+06	3.08547e+06	2.7859e+06	2.88168e+06	2.69562e+06	3.06171e+06	2.87702e+06	2.42226e+06	2.29058e+06	2.91052e+06	2.39821e+06	2.78737e+06
3364	97.9945	1.16					5						2.70944e+06	2.41049e+06	2.17549e+06	2.12551e+06	2.21106e+06	2.23811e+06	1.82813e+06	1.71328e+06	1.9099e+06	1.75574e+06	1.99043e+06	787522	559059	1.95662e+06	859076	1.86718e+06
1302	99.0805	6.53					5						910975	978266	926415	930838	868022	963291	1.02649e+06	886386	878421	922250	448786	469870	484070	521810	550699	471953
5317	99.5077	1.23					5						104604	99159.8	105980	77240.2	111029	96073.6	112028	101195	76351.5	107056	90975.2	95989.9	74524.4	125501	69712.9	74726.3
4744	100.009	2.17					5						5971.92	0	4542.04	6871.29	0	3912.01	0	0	0	5601.55	6128.61	0	0	0	0	0
1948	100.014	1.2					5						679487	715593	669605	734954	596340	695749	617431	538704	647018	614378	576201	335559	343909	665664	447333	684046
5457	100.023	1.69					5						187124	134162	148411	135689	155327	247756	87590.6	92992.7	139794	177525	182277	97690.9	106352	107051	92119.3	136883
1305	100.112	4.25					5						321127	317225	296964	308545	424907	367688	5.0684e+06	318694	5.77997e+06	366398	8.15629e+06	406543	374883	258125	320753	266134
5197	100.976	1.15					5						248296	230214	212646	221289	221504	239024	179272	183737	221612	189156	214177	116124	99093.9	181062	107214	193590
1332	101.023	2.16					5						874108	621983	632623	723790	687296	680583	289107	457192	873934	1.0146e+06	1.06216e+06	381584	416768	433409	377604	503399
6756	101.03	1.16					5						232628	251375	218310	219682	211716	273164	184480	191775	193618	215001	158818	110996	106577	212139	123731	191986
3717	101.514	2.17					5						56173.2	46879.9	55256.4	58924.9	58450.2	50121.7	47870.1	47626.8	44724	45893	41398.7	44281.5	52112.8	54954.1	47696.6	53915.4
2277	102.531	1.42					5						138229	215995	159506	128349	124906	120427	117796	116714	155701	115089	144110	138518	120307	125224	121149	142110
3777	103.021	2.18					5						23760.7	26808.8	33503.9	24376	23769.2	36109.4	15830.9	17433.3	48061.2	32562.7	37844.8	16575.5	17877.3	32630	17379.5	22582.7
2617	103.539	1.58					5						166167	247579	201116	148021	149999	182272	204700	119912	168126	221592	186483	41367.4	34926.3	196168	60045.9	154651
6420	104.062	6.11					5						32378.9	11145.7	8451.98	10651.3	9277.48	12308	6465.61	0	22060.4	11076.6	7782.82	7723.01	9651.28	8444.6	7601.1	9373.75
1177	105.07	7.1					5						8.02762e+06	4.27466e+06	4.01908e+06	3.17754e+06	4.29257e+06	1.70618e+06	703651	1.10299e+06	4.81327e+06	6.14734e+06	8.52685e+06	1.23303e+06	1.24711e+06	1490189	1.32633e+06	1.56931e+06
4208	105.509	1.21					5						490800	667331	458170	312820	438135	543667	361576	307276	286416	290909	328154	99706.1	66806.2	364763	150681	407200
1384	106.517	1.21					5						408028	348913	391772	338236	381176	389193	281253	329298	336224	386197	375278	319761	327394	374055	302967	336167
2184	107	1.18					5						3.46537e+06	3.56669e+06	3.45575e+06	3.58041e+06	3.09526e+06	3.22739e+06	2.94357e+06	3.25864e+06	2.96959e+06	3.06626e+06	3.00189e+06	2.28037e+06	1.77895e+06	3.17981e+06	2.32679e+06	3.12236e+06
1385	107.049	10.01					5						296130	298022	290075	296025	273034	298050	315156	295912	304253	308143	303059	315445	306110	307397	311389	279265
4909	107.049	6.15					5						90985.5	70365.5	86855.3	80092.2	71189.1	71826.2	55941.9	50808.6	86970	86620.9	84660.5	51798.4	51290	59224.2	53878.9	67655.1
1502	107.07	1.41					5						212099	271093	188813	177249	163090	155329	189611	165079	199865	161954	213888	207880	183375	137511	149091	194078
2106	107.072	2.42					5	15.271	0.00038702	3.4123	0.0028808	U25 - U41; U44 - U41	194715	102244	138479	98599.4	110114	91055.3	32072.4	50583.4	98499	135357	104466	72561	65478.4	98952	73747.7	71091.5
1341	107.541	6.54					5						904394	796654	743211	866024	880684	879485	844780	845374	803153	949471	453689	492572	433274	449777	466818	401746
4229	107.998	1.14					5						335494	336141	378426	404286	362244	397280	382281	354196	427261	427062	316664	214888	157292	348255	225928	306626
1895	108.081	1.09					5						4.56165e+06	2.70738e+06	2.77334e+06	2.07742e+06	2.4241e+06	2.06756e+06	746345	918446	1.9487e+06	3.57722e+06	3.02258e+06	1.07377e+06	1.37314e+06	1.65296e+06	897879	1.39692e+06
1576	108.513	2.17					5						370091	264688	270760	311250	301823	288798	118501	198892	384412	410593	439952	149721	163256	189604	138681	213218
3963	108.537	6.14					5						70000.1	45301	49081.4	64615.4	54847.9	62014.4	44402.2	54475	52068.5	54062.9	61437.5	39422.7	72600.4	42554.1	40951.4	45482.3
1142	109.02	1.19					5						2.68363e+06	2.79743e+06	2.62139e+06	2.66071e+06	2.38196e+06	2.63732e+06	2.38794e+06	2.29873e+06	2.45108e+06	2.30617e+06	2.34171e+06	1.84175e+06	1.71579e+06	2.42859e+06	1.93815e+06	2.28438e+06
2052	109.028	1.71					5						159191	116669	158413	128078	135481	160389	116455	94439	133626	151843	167458	103166	106663	100076	100138	124648
4846	110.044	6.53					5						348775	309015	280328	322722	334898	382736	358664	291705	326083	351519	179460	188343	176041	185975	193740	163544
2546	110.06	6.14					5						473868	538066	630009	261069	464264	582389	314791	534887	555308	580117	577266	135268	128179	454588	177142	578230
1229	110.083	1.22					5						1.43624e+06	991094	1.05715e+06	848994	905540	968588	463827	723101	1.23754e+06	1.33378e+06	1.14804e+06	783693	946171	872006	719748	783030
1943	110.519	2.18					5						347147	320898	337523	369683	360025	366329	339712	384819	335389	334949	358098	368176	359204	347912	363343	336690
2809	110.993	2.92					5	7.8586	0.0057904	2.2373	0.024096	U25 - U44; U41 - U44	42692.9	23613.9	30907.3	31983.7	22526.7	28227.9	14205.4	14346.7	24430.5	34460.7	36941.6	12686.9	7154.69	16797.3	8275.09	9239.5
1195	111.092	1.22					5						1.8412e+06	1.26758e+06	1.52173e+06	1.14655e+06	1.27647e+06	1.52494e+06	806160	1.12118e+06	1.70649e+06	1.81734e+06	1.4632e+06	1.07891e+06	1.1831e+06	1.11591e+06	1.11903e+06	1.03974e+06
6151	111.092	2.37					5						138930	108944	121746	112877	111099	128048	95821.2	119028	127119	110022	101369	101876	106768	136173	118057	122539
4734	111.517	2.15					5						5355.7	0	5735.59	4415.45	5521.48	5026.67	5596.44	0	5141.06	4264.98	3453.6	4735.49	3994.22	6316.34	3779.59	0
2714	111.531	1.71					5						143263	75296.9	88169	102198	108230	134060	73724.5	72543.8	91185.8	114877	115749	69334.1	62988.2	67880.8	62845.3	89205.8
6825	112.023	1.48					5						10912.2	20619.6	10011.4	12195.3	8609.34	9738.61	9749.66	7213.74	8955.32	8192.9	9999.45	6907.61	10778.1	9477.52	8679.4	11014
1336	112.051	2.11					5						800459	463147	610121	508131	490193	665779	301087	363354	889772	905546	773667	371908	380013	376971	331279	380113
1544	112.982	1.63					5	6.2185	0.012738	1.8949	0.041684	U25 - U41; U25 - U44	581165	590086	284443	788201	372188	366171	121699	197423	264693	566057	364251	162906	117251	244060	115591	212034
1427	113.023	0.9					5						383795	291298	371063	282999	283272	259322	171278	209688	383445	502180	397489	271236	220028	288754	244043	242018
2542	113.035	2.67					5	6.5948	0.010539	1.9772	0.035818	U25 - U44	582243	378404	369875	446708	392111	294848	153404	184035	548827	615148	649285	142772	156015	162865	152031	181383
5305	113.107	1.18					5						183002	164212	204777	159086	197065	153854	90860.1	134121	204671	176707	247323	162498	156922	158535	131054	163634
6409	113.107	2.31					5						97118.1	113788	96521.1	82656	77623.4	106125	94063.4	71605.7	100858	90556.4	82616	77842.9	77112.6	96767	90065.3	84197.8
7377	113.107	2.17					5						97118.1	113788	96521.1	82526	77623.4	106125	60399.8	67826	100858	90556.4	82616	77842.9	77112.6	96767	78037.5	83556.2
150	114.091	7.03					5						4.53016e+06	4.90512e+06	4.30785e+06	4.41197e+06	4.3243e+06	5.21175e+06	4.59753e+06	4.63502e+06	4.4361e+06	5.3574e+06	4.52443e+06	5.55413e+06	3.72386e+06	3.99228e+06	4.1149e+06	4.21467e+06
2248	114.128	6.53					5						45056.9	58855.8	47379.9	48808.4	49357.2	57790.4	86843.4	45922.1	143452	42028.1	89022.2	68680.1	60679.9	55889.1	209713	51110.4
7081	114.514	1.24					5						52850	140015	39431.8	23463.9	33992	74075.4	65592	33631.2	19609.6	45012.2	39851.5	27917.7	36122	42092.5	17913.8	62734.3
2611	114.979	1.63					5	6.3679	0.011807	1.9279	0.039121	U25 - U41; U25 - U44	196534	205162	105364	268793	128282	138400	42057.6	68145.4	83064.4	188068	117461	55910.6	44427.8	83346.6	39962.9	80496.9
3254	115.52	0.88					5						162771	146765	135190	123765	127704	117950	76345.4	69375.1	113731	114916	121578	84271.5	74456.9	104696	93582.5	108425
2352	115.52	3.47					5						56153.5	84421.5	68112.4	45602.4	55418	77930.4	79578.4	52611.9	139843	83107.2	45996	31225.2	40491.5	61843	41908.6	50812.3
2370	115.52	2.58					5						157127	103216	88415.4	74237.9	73952.4	70419.8	45663.3	50950.6	83107.9	54896.9	75678.7	24812.3	38221.2	46183.5	33280.8	59949.6
1095	116.005	1.18					5						3.22387e+06	3.51111e+06	2.92543e+06	3.1071e+06	3.08362e+06	3.04585e+06	3.12573e+06	3.26487e+06	3.16568e+06	3.03186e+06	3.09692e+06	3.08931e+06	2.47918e+06	3.08738e+06	2.87644e+06	2.99276e+06
3034	116.107	2.44					5						4.62132e+06	4432386	4.41787e+06	4.29134e+06	4340673	4.59391e+06	4.51985e+06	4570618	4.32756e+06	4389496	4332921	3.89264e+06	3124648	4.42785e+06	3738831	4220977
828	116.546	6.48					5						575150	547606	549172	616939	604888	651018	610476	638938	538714	123785	306410	299670	282542	295417	336401	108063
4423	116.546	6.59					5						548070	547999	524813	600581	589535	636725	576504	614379	523626	602735	291322	311285	316624	316746	331442	296013
4222	117.017	1.23					5						371002	494255	307224	237105	241859	325164	311947	198932	185724	236498	187780	96649.7	38022.4	247145	101291	279942
1045	117.055	0.91					5						8.50176e+06	5.16136e+06	6.65344e+06	5.70742e+06	6.28123e+06	6.85173e+06	3.3139e+06	3.80264e+06	8.93425e+06	10200000	9.9433e+06	4.21085e+06	4.41653e+06	4.65877e+06	4.68249e+06	5.1854e+06
1902	117.055	1.1					5						1.64919e+06	5.35839e+06	1.54147e+06	1.46635e+06	1.26451e+06	1.54612e+06	3.34449e+06	1.06504e+06	1.98244e+06	1.65794e+06	1.35044e+06	986389	1.23242e+06	4810187	4.69381e+06	5132507
1581	117.518	2.17					5						395672	263003	270468	304479	294214	297367	130938	199515	344858	392331	418842	163113	180336	211837	164477	208506
4600	117.518	1.07					5						1.11039e+06	755863	700388	561669	723110	797183	450782	535173	853833	490081	827727	347385	412334	439788	331398	627960
2574	118.01	1.19					5						13269.9	124503	51159.5	43513.9	8133.19	4498.32	36103.2	41170.1	0	319807	366512	24515.5	15867.9	8689.67	0	84006.5
2786	118.01	2.92					5						50501	39533.2	45994	35032.5	32105.6	29085.7	16650.7	19874.7	38179.7	52182.8	39731.7	25981.5	26846	28708.2	38098	17756.5
2610	118.03	6.55					5						218425	250637	231461	264496	236952	248234	268796	242545	260408	242683	144483	125036	152862	145951	151359	136051
7356	118.051	0.82					5						11200000	7.90661e+06	8529187	9236295	9062747	9756431	4.8985e+06	9048782	14200000	13300000	15600000	3.36401e+06	6597571	6.62106e+06	2996603	6.25956e+06
4843	118.12	0.78					5						9818574	7913266	6.70653e+06	8545289	7264174	7.63399e+06	6.52862e+06	4552347	12400000	14400000	16300000	6.50355e+06	4.3567e+06	4.18386e+06	6.16105e+06	6642164
3388	118.508	1.16					5						940502	888835	879012	770830	727273	768611	676033	669479	780951	729072	650701	491382	441444	745484	575310	724209
4131	118.517	1.02					5	5.7916	0.015903	1.7985	0.048166	U44 - U41	15668.8	14236.3	14033.8	8089.07	18837.3	13352.4	0	8381.96	15278.4	8170.73	9124.11	7173.09	17915	9987.81	15518.6	11453.5
4183	118.517	1.14					5						15668.8	14236.3	15955.2	9835.9	18837.3	17045.1	8240.5	8381.96	15278.4	8170.73	20063.1	14692.7	17915	13373.9	15518.6	11453.5
6975	119.016	0.8					5						2.11831e+06	1705449	2.16524e+06	1.62432e+06	1.32199e+06	1.71811e+06	21008.5	1.21461e+06	1.95771e+06	2.45556e+06	1.76755e+06	365952	351870	25940.9	286866	1.08371e+06
5616	119.018	1.05					5						48985.2	41197.3	53531.9	23113.6	20181.6	22667	10942.4	21135.1	39089.5	61425.7	70377.3	20692.1	119055	25940.9	11287	26999.8
1204	119.049	6.53					5						2.01424e+06	1.81605e+06	1.7116e+06	1.95312e+06	1.88447e+06	1.95875e+06	2.0404e+06	1.93126e+06	1.78749e+06	2.06842e+06	995828	1.13819e+06	957514	1.11638e+06	1.10653e+06	938588
5767	119.083	0.88					5						7452489	4451454	5.13235e+06	5943668	4.74564e+06	5.98447e+06	3856966	5.37284e+06	7581754	8293686	8652372	4.19195e+06	3.39421e+06	3.60103e+06	3306399	4.09109e+06
1062	119.084	0.73					5						7.34366e+06	4451454	5.09613e+06	5943668	4.74803e+06	5.37965e+06	3856966	4.98635e+06	7.30723e+06	7.70201e+06	8.48253e+06	3.79144e+06	3.32787e+06	3.60103e+06	3.298e+06	4.09109e+06
1338	119.525	2.18					5						365114	356819	346043	379208	338786	361227	389027	374858	340218	303555	335847	413704	383196	398179	379774	363878
6060	120.02	2.19					5						192207	141401	151885	185403	148792	137432	54056.3	97801.1	212888	219122	248166	80312.2	86576.5	115643	67044.8	112726
1063	120.09	0.78					5						7.11136e+06	5.12562e+06	5.6871e+06	6.86566e+06	5.39141e+06	6.19968e+06	4.37357e+06	5.5384e+06	7.58065e+06	9.55404e+06	10200000	3.97455e+06	3.89539e+06	3.99869e+06	3.85833e+06	4.11926e+06
4756	120.09	1.02					5						362452	160823	311446	223090	239517	652382	188346	360328	577490	557466	788826	401759	140350	192578	151415	1.08421e+06
6008	120.536	1.72					5						60185.9	57461.7	68713.9	50417.5	54283.7	78400.6	39587.1	30004.5	54106.4	66214.2	61735.2	39426.9	39752.8	35126.7	31223.6	57076
1509	121.088	2.36					5						214978	138590	132796	129688	154523	203397	99221.8	154540	202021	284241	256740	178316	179929	176698	173368	194497
4230	121.088	6.21					5	44.675	1.4964e-06	5.825	6.266e-05	U25 - U41; U25 - U44; U44 - U41	228090	149958	183342	142945	149001	73782.4	25304.7	31176.4	87354.9	87364.5	80367.8	45403.3	44117.8	44160.6	54885.9	56943.6
1971	122.027	2.18					5						223764	218220	226927	233825	227879	190308	219921	248389	202570	190666	210760	219502	236492	217776	221710	217922
1145	122.096	7.03					5						11300000	6.31906e+06	6.12522e+06	4.66641e+06	5.88797e+06	2.31258e+06	1.03675e+06	1.53821e+06	7.23648e+06	8.54522e+06	11900000	1.7302e+06	1.75069e+06	2.20765e+06	1.919e+06	2.26037e+06
5202	123.026	1.72					5						151015	95295.7	98890.1	117769	129261	169936	78451.9	74616.6	123504	156599	149201	85850.1	94199	73829.6	77777.2	108625
1888	123.044	9.97					5						1.8758e+06	1.74864e+06	1.75557e+06	1.7565e+06	1.85737e+06	1.8197e+06	1.75723e+06	1.8045e+06	1.75063e+06	1.82179e+06	1.76256e+06	1846195	1.8465e+06	1.79561e+06	1.77202e+06	1.64013e+06
5725	123.08	7.7					5						263604	351010	308796	306712	256324	281191	372562	308359	293423	246391	253374	235551	251260	330929	313293	337032
6072	123.518	1.51					5						36130.4	37525.7	33798.1	57952.7	51175.8	44109	19458.8	30646.2	46370.4	78086.4	79146.2	36644.9	31351.9	51307.9	37315.5	25977.2
1368	124.063	1.56					5						947670	446234	629620	457789	580099	819262	281607	493182	859693	1.00014e+06	985140	313545	295241	300842	301348	312384
3720	124.095	0.85					5						92036.8	51361.8	60659.6	66924.8	64509.3	34930	20228.3	33516.2	86874.8	203457	204760	0	31079.1	31385.7	13577.6	19529
2049	124.526	2.56					5	6.7409	0.0098057	2.0085	0.033871	U25 - U41; U25 - U44	688754	438772	413123	281194	341462	312547	161794	192895	330235	173627	332048	75847.2	107941	157555	88330.9	232051
2175	124.526	2.96					5						51348	30403.1	39191.5	31553.5	31998.8	26063.1	17421.5	19553.7	36350.9	40535.6	30785.7	29474.5	30440.4	29415.5	28582.4	22034.2
1603	125.019	1.81					5						130214	151188	112610	140473	130267	136223	179318	163973	75790.3	130219	151395	157109	164640	176854	176462	165989
6287	125.529	1.7					5						48999.9	30130.1	37503.5	35243.6	42037	50475.4	32114.2	30797.2	38807.1	49130.2	44367.4	22945.2	24151	29833.3	26110	34581.9
6165	126.524	2					5						5391.61	5037.29	0	0	0	5146.2	4536.64	0	4720.94	0	3028.43	0	6401.65	4972.54	0	0
1036	126.555	10.82					5						4.78182e+06	4.46349e+06	4.44751e+06	4.55318e+06	4.71561e+06	4.776e+06	5.03765e+06	5.12855e+06	4.63995e+06	4.429e+06	4.69246e+06	4.90636e+06	4.73501e+06	4.792e+06	4.70753e+06	4.84328e+06
4836	127.015	2.94					5						38327	29575.9	31643.2	24393.7	21331.5	23045.1	6443.43	19018.6	28759.1	34667.4	27810.1	19924.6	16570.6	28102.2	18735	8477.82
2553	127.015	1.17					5						61945.3	76349.9	10372.9	39408.7	49385.8	8983.41	40664.7	39778.6	35303.1	458425	520450	22111.1	26587.1	40103.2	33870	47863.2
2789	127.015	1.89					5						72340.1	82098.2	85194.6	85121.6	78386.4	79007.7	89893.5	85292.1	78478.8	71170.6	70709.7	73433.9	89436.9	95733.1	86004.6	82804.9
4277	127.028	2.6					5						110966	85796.7	72074.4	51867	62177.5	62090.2	39860.1	40874.6	64734.3	37037.9	56860.5	14185.4	29091.9	30815.6	24833.7	44942.6
7010	127.033	1.2					5	13.174	0.00074751	3.1264	0.0047985	U44 - U25; U44 - U41	65984.3	15545.2	51074	101448	54417.7	156024	93400.6	140598	58616.2	64563.9	69005.6	213756	119833	207406	239846	164066
2200	127.513	1.19					5						1.16544e+06	1.12029e+06	1.11186e+06	1.09606e+06	1.00774e+06	1.08575e+06	1.00775e+06	992778	1.10876e+06	1.00638e+06	1.05647e+06	879526	890736	1.12574e+06	1.0652e+06	912121
3269	127.526	8.46					5						1.21333e+06	1.09709e+06	1.13274e+06	1.30699e+06	1.14316e+06	1.10953e+06	1.23059e+06	1.19487e+06	1.05292e+06	1.2146e+06	1.23923e+06	1.19741e+06	1.24988e+06	1.25241e+06	1.20645e+06	1.23138e+06
5742	128.023	1					5						33395.3	43664.4	44861.5	37363.8	30438.8	29789.2	22718.2	23299.6	26163.4	0	62214	0	18991.9	26602.6	19527.3	0
4864	128.041	1.7					5						77132.8	35769.1	53775.6	70958.7	56962.5	102312	54329.9	74695.8	43175.6	62729.8	71078.8	61891.1	42570.7	51665.1	44908.9	51866.7
1303	128.054	6.59					5						837215	791614	746635	821618	728072	927079	800822	759669	771943	814961	398365	445576	447772	425615	443359	417828
1161	129.008	8.46					5						1.43002e+06	1.21642e+06	1.24026e+06	1.37791e+06	1.31982e+06	1.28195e+06	1.33581e+06	1.48078e+06	1.27035e+06	1.28931e+06	1.36542e+06	1.37232e+06	1.41057e+06	1.49382e+06	1.33319e+06	1.29437e+06
6862	129.044	5.46					5						0	0	4749.46	0	3944.72	4579.41	0	0	6635.69	4265.51	0	4143.23	0	4494.52	0	5267.96
4630	129.055	6.64					5	7.6445	0.0063845	2.1949	0.025562	U25 - U41; U44 - U41	517102	401819	376112	307136	258620	257075	190315	197383	265852	362860	330685	167888	166602	189119	190879	247410
3840	129.065	3.25					5						217467	209287	204075	206936	218642	224551	195763	202734	219394	207745	218631	195594	192192	217147	203232	204428
5354	129.518	3.35					5	7.7708	0.0060259	2.22	0.024877	U25 - U44; U41 - U44	31570.7	40053	38721.7	16394.8	32989.6	31958.2	17558.8	16248.9	35299.1	27164	34023.8	5446.85	5691.84	9386.98	7176.7	17199
2681	129.518	1.76					5						155840	174566	144192	134899	199929	150578	77079.7	97809.9	92329.4	101504	153238	89711	109728	149130	83963.8	108350
2778	129.518	2.94					5	11.745	0.0012204	2.9135	0.0071077	U25 - U41; U44 - U25; U44 - U41	62712	42992.5	40689.7	45333.7	34832.6	38542.5	21499	24418.4	45338.9	65691	40713.9	35862.7	34012.8	36456.9	34454.8	27859.2
2554	129.518	1.18					5						214070	190477	152055	111139	212564	155528	120814	124582	68441.9	539022	601573	26681.4	93670.9	123728	40952.1	195165
2663	129.518	2.22					5	22.544	5.9442e-05	4.2259	0.00080559	U41 - U25; U44 - U25; U44 - U41	58122.1	44492.6	38517	48148	34199.5	59750.5	35561.5	42755.5	81030.3	138515	121693	62395.3	49448.6	56500.9	66404.9	61988.7
5162	129.554	6.91					5						40855.4	46765.2	42588.2	45620.9	39280.7	38350.8	40127	42665.7	40445.6	52092.5	39035.8	25864.5	32864.5	45422.4	37142.3	31592.2
1102	130.065	11.42					5						2.25488e+06	1.83334e+06	1.92777e+06	2.23178e+06	2.14434e+06	2.24257e+06	2.28614e+06	2.49949e+06	2.01797e+06	2.36755e+06	2.34067e+06	2.5619e+06	2.4843e+06	2.05947e+06	2.46263e+06	2.29981e+06
5782	130.065	7.6					5	8.6466	0.0040915	2.3881	0.018248	U44 - U25; U44 - U41	147516	79671.5	81275.3	91051	98575.9	98319.8	42622.6	63536.2	125394	128660	130069	83510.6	63672.4	70991.7	88602.5	88052.5
954	130.086	10.82					5						26300000	27300000	26800000	24500000	25200000	26800000	28100000	27200000	26200000	24200000	26300000	25900000	26600000	26000000	25700000	27600000
302	130.159	7.7					5						1.25366e+06	1.30853e+06	1246904	1.40787e+06	1.48096e+06	1.48684e+06	1.24466e+06	1.37303e+06	1.33806e+06	1.36152e+06	1.37365e+06	1.95238e+06	1.58772e+06	1.15445e+06	2.6401e+06	1.22418e+06
2768	130.526	2.92					5	5.9629	0.014535	1.8376	0.045054	U44 - U41	89424.1	49017.3	58249.8	46654.4	47206.6	42180.8	32268	29378.1	56687.3	69745.9	53649.1	51032.8	35672.2	45804.2	33840.6	30124.3
4627	130.526	0.99					5						471730	258351	342234	202150	216199	202690	87363.8	146367	449210	330700	348182	90145.3	104938	97706.3	119013	120511
4244	130.557	6.53					5						181078	186281	167589	181663	189824	192337	216012	180991	169512	185798	104520	98583.3	104800	123656	114602	108217
4908	130.59	2.23					5	6.0309	0.01403	1.8529	0.043875	U25 - U41; U25 - U44	91943.5	62891.1	80135.5	42883.4	55488.5	42084.8	15099.9	14362	91034.3	69646.6	71445.2	14555.4	14304.1	22406	18200.9	20368
1591	130.602	1.51					5	32.35	8.9714e-06	5.0471	0.00019756	U25 - U41; U25 - U44; U41 - U44	1.19413e+06	796437	1.02399e+06	859308	752572	513519	162145	248249	960848	622396	715249	154644	151822	187841	145454	160993
2292	131.033	2.15					5						83265.8	96967.7	97366.2	88667.4	88997.1	91593.2	97623.9	93088.4	90524.8	77177.7	71782.8	87658.8	94694.2	102122	101905	104065
2632	131.049	6.13					5	7.4678	0.006928	2.1594	0.027105	U25 - U41; U44 - U41	271980	130798	181549	151317	172944	145765	67247.3	73990	176638	175934	186942	96430.9	90130.9	94548.5	93501.1	94973.6
5870	131.081	0.88					5						247896	147925	386929	137975	205074	161202	133118	236307	252666	250632	170184	99311.3	111583	134309	112562	153918
3770	131.515	1.78					5						5796.66	8664.68	8239.65	7255.67	8092.77	5397.46	5612.3	4312.69	0	6704.95	4595.37	4062.53	0	5789.84	0	0
2018	132.021	0.88					5						347860	227529	174218	148376	223844	227620	81729.9	266685	196380	290415	159443	106759	127166	81028.6	269173	246417
1157	132.029	8.46					5						1.54139e+06	1462644	1.4528e+06	1.51829e+06	1.46651e+06	1.51023e+06	1.53223e+06	1.64792e+06	1.48428e+06	1.46913e+06	1.52675e+06	1.58166e+06	1.59139e+06	1.5743e+06	1.5776e+06	1.59679e+06
1916	132.081	11.43					5						888531	882759	898332	843111	849866	970514	966379	955404	805769	907728	882720	934994	891901	852578	978704	919731
3499	133.05	2.57					5						338517	267772	269361	167268	163093	174659	109899	101616	212771	109588	163450	49228.2	73488	112292	71821.3	142926
3527	133.05	2.93					5						122704	114607	135713	102441	84654.8	81885.6	62855.2	59387.1	112867	99117.8	83424.3	62919.1	74827.7	90792.5	86498.7	73877.8
1258	133.05	0.97					5	12.541	0.00092467	3.034	0.0057157	U25 - U41; U44 - U41	1.56275e+06	1.16579e+06	1.20027e+06	978303	951650	1.01807e+06	515260	637137	1.03691e+06	1.22123e+06	1.13624e+06	595360	620354	711874	597000	589392
1014	133.068	2.21					5						14500000	5.52487e+06	10500000	7.59053e+06	10100000	7.82794e+06	3.23968e+06	5.47788e+06	15300000	1.04732e+06	1.08719e+06	7.09021e+06	6.21934e+06	8.35014e+06	7.98636e+06	7.81712e+06
1884	133.074	0.86					5	22.704	5.7356e-05	4.2414	0.00080559	U41 - U25; U44 - U25; U44 - U41	2.83508e+06	2.24664e+06	2366216	2.30117e+06	2.10988e+06	2.96856e+06	1.49151e+06	2.02049e+06	3.8822e+06	3.6503e+06	3.43259e+06	1.87081e+06	2.14748e+06	2.22222e+06	1.69413e+06	1.95363e+06
1909	133.1	0.78					5	12.427	0.00096156	3.017	0.0058153	U25 - U41; U44 - U25; U44 - U41	2.16085e+06	1.46957e+06	1.73081e+06	1.32846e+06	1325145	1.57807e+06	649975	1.02432e+06	1.77767e+06	2.0794e+06	1.76615e+06	1.11637e+06	1.06366e+06	1.34864e+06	1.02925e+06	1.06399e+06
1188	133.105	2.17					5						2.73829e+06	1.30334e+06	3.64722e+06	1.7409e+06	1.97974e+06	1.66914e+06	701830	734290	3.67694e+06	3459575	2.08017e+06	1.6947e+06	1.05244e+06	2071514	1037535	1.16594e+06
1173	134.035	1.8					5						898096	1.12716e+06	778583	914577	916936	1.00241e+06	1.34389e+06	1.07583e+06	498714	824324	950084	1.03122e+06	1.05112e+06	1.18801e+06	1.25146e+06	1.18667e+06
6410	134.06	8.11					5						32130	34784.9	32091.1	27752.8	30227.5	29045	28410.2	25540.4	30068.3	29839.9	29238.7	27453.5	26220.8	24641.1	30877.7	29720.8
4914	134.067	2.2					5						73049.1	20717.7	45591	38624.2	50811.5	35911	14506.3	26070.5	73218.4	5570.35	6685.13	38963.8	33796.9	39096.5	40806.5	42671
1244	134.081	0.84					5	7.9118	0.0056528	2.2477	0.023805	U41 - U25; U44 - U25	1.14148e+06	860491	1.04813e+06	813259	838201	1.32659e+06	544413	881484	1.60996e+06	1.39587e+06	1.40117e+06	706980	808929	786849	636915	747806
1270	134.081	1.02					5						821299	888060	708044	760183	680240	679643	782594	408702	1.05351e+06	697214	666193	584528	628801	602695	455846	496746
1189	134.106	0.83					5						2.33034e+06	1.59899e+06	1.6508e+06	1.34428e+06	1.57607e+06	1.62669e+06	823405	1.08431e+06	2.11283e+06	2.22982e+06	1.73424e+06	1.12035e+06	1.30748e+06	1.26069e+06	1.12733e+06	1.34212e+06
2726	134.106	2.11					5						133969	67032.9	125884	104114	92008.8	93602.7	42004.8	52222.7	130909	119354	112998	57760.3	58694.1	127326	54849.9	65356.6
1754	134.106	2.36					5	6.9283	0.0089495	2.0482	0.032585	U25 - U41; U44 - U41	255433	134111	218076	152479	159268	152361	63943.3	86155.8	207263	175020	177542	95695.3	109757	127326	87385	97895.8
2021	134.534	1.73					5						263858	171610	192706	192653	201121	277373	130026	120129	212146	244710	258818	151532	125864	152936	135976	189593
3229	134.886	0.77					5						470978	137519	1.26527e+06	1.17861e+06	207248	1.7548e+06	107865	208276	883507	1.15396e+06	1.33048e+06	519600	331562	273685	562093	175680
1314	135.015	1.21					5						1.9454e+06	894009	1.45156e+06	776384	809565	1.32938e+06	290123	526167	1.50577e+06	1.5484e+06	1.19802e+06	534113	608331	696933	531999	778204
6436	135.026	1.52					5	24.574	3.8316e-05	4.4166	0.0005956	U44 - U25; U44 - U41	10509.6	10473.9	9837.27	8943.88	8874.28	8318.54	10185.6	14334.6	11592	21618.1	18403.4	15850.4	17168.8	19246.6	17308.9	12712.5
1360	135.065	2.19					5						682524	263522	482247	347621	457910	366380	145168	244971	695383	42908.8	48981.6	310575	275313	380878	368515	360844
1880	135.56	10.82					5						2.43693e+06	2.63516e+06	2.59524e+06	2.2512e+06	2.22901e+06	2.37311e+06	2.59906e+06	2.2845e+06	2.38566e+06	2.1642e+06	2.32931e+06	2.18093e+06	2.40406e+06	2.35986e+06	2.37839e+06	2.6646e+06
2684	136.034	2.57					5						436800	300374	290627	200341	218471	225683	111067	150468	234223	135094	218995	46221.2	87797.5	125746	69912.5	159177
4616	136.039	10.29					5						0	12672.8	8033.45	0	6573.24	0	171447	7534.88	10877.4	8222.82	515525	0	0	0	8231.75	9056.87
3039	136.05	0.84					5						137000000	112000000	148000000	118000000	131000000	171000000	85000000	119000000	157000000	135000000	129000000	117000000	119000000	127000000	99400000	101000000
1517	136.061	5.55					5	17.717	0.00019373	3.7128	0.0018283	U25 - U44; U41 - U44	1.05216e+06	621878	641390	669725	626461	583887	226413	285148	1.01613e+06	897035	980877	170825	188797	170847	176799	212445
1153	136.062	1.39					5						2.50051e+06	3.5569e+06	1.16267e+06	6.98395e+06	4.27214e+06	1.23799e+06	682982	1.2863e+06	3.01075e+06	11400000	10800000	1.45829e+06	1.443e+06	1.23369e+06	1.66727e+06	1.84319e+06
549	136.076	8.75					5						372507	390180	412256	254853	316940	397598	452292	381623	336072	329560	325991	295952	297282	320948	276448	342759
5195	136.076	6.2					5						225190	390474	311900	179085	253625	340853	322740	277949	265734	232957	162574	44652.6	55805.8	261760	105657	221664
2296	136.112	7.27					5						143867	202697	171340	130532	129085	177362	175443	142533	120864	154566	133207	82351.9	62057.2	153208	99692.7	135000
4217	136.526	6.68					5	6.3842	0.01171	1.9314	0.038923	U25 - U41; U25 - U44	474661	313430	318052	229501	217911	190942	84379.2	129788	207813	333909	299463	120986	71409.1	89427.6	128097	168003
2479	137.001	1.16					5						43200000	41800000	36800000	34600000	34400000	39100000	24300000	26400000	30600000	29900000	30600000	8.18344e+06	4984417	28400000	9391254	28500000
2656	137.027	1.48					5						172900	114322	144346	89611.4	139330	170912	66804.6	99286.5	146579	162322	131650	81578.7	63732.9	87358.7	48249	83312.4
4185	137.051	0.83					5						10300000	8556319	10700000	7.68964e+06	8791492	12200000	5.98883e+06	8134080	10800000	9882893	9111018	8716832	8228955	8601979	6.86871e+06	6571268
1986	137.07	6.12					5						236973	211637	195115	229219	232991	259057	225204	237292	209608	229651	228079	226424	199592	193822	209092	211189
1236	137.071	7.88					5						659002	626241	640576	685595	705996	660643	594346	739908	651039	663680	670623	738204	722928	714349	748406	665380
2576	137.61	6.81					5	25.905	2.9174e-05	4.535	0.00047442	U25 - U41; U25 - U44; U41 - U44	877023	506852	812418	525939	532056	466514	119606	162591	754709	423805	425140	99398.8	71990.6	112455	94913.9	105254
3351	137.999	1.15					5						5.88118e+06	6.14868e+06	4.90592e+06	4.64707e+06	4.83623e+06	5.18817e+06	3.4859e+06	3.93525e+06	4.34992e+06	4.28841e+06	3894421	1.07402e+06	695228	4.08963e+06	1.42763e+06	4.18338e+06
2730	138.009	3.36					5						88791.5	103597	171960	25275.9	87769.5	199516	77206.2	76062.5	113304	108178	151680	17124.7	32586.5	42795.2	17058.8	67202
1096	138.013	8.46					5						2.46701e+06	2.30538e+06	2.50668e+06	2.66438e+06	2.44822e+06	2.43794e+06	2.57653e+06	2.70196e+06	2.43688e+06	2.52588e+06	2.57023e+06	2.62855e+06	2.61278e+06	2.6473e+06	2.6894e+06	2.439e+06
2541	138.523	1.21					5						326563	333220	339383	262041	354681	320673	303976	308412	179986	622711	716159	157447	157925	303542	132349	421893
1661	138.523	1.77					5	6.353	0.011896	1.9246	0.039295	U25 - U41; U44 - U41	296370	266888	223811	196148	343875	219149	102617	155428	124921	236781	263273	125548	168961	220775	125444	163127
1777	138.523	2.91					5						129918	81401.7	104679	77800.7	84503.2	64846.1	35790.6	46777.1	95595.3	131921	71097.1	64684.3	64708	64679.1	75617.6	39681.5
6907	139.017	1.11					5						247821	217624	153582	143224	217847	237489	77128.1	139753	175708	205988	187838	98368.4	122565	111754	90083.7	109755
3701	139.042	0.84					5						320450	470808	293260	428381	411977	574764	330668	334405	515753	436930	406836	264476	319340	431977	349462	228404
2583	139.053	1.07					5	14.048	0.00056364	3.249	0.0038594	U44 - U25; U44 - U41	353050	370702	382373	341564	300986	399401	318467	319825	437216	1.06017e+06	318499	730542	815417	340194	718195	586081
3203	139.087	3.81					5						164265	175779	175457	144648	139134	169827	154054	147221	161196	164571	162914	50354.5	91849.8	159018	106315	165481
1512	139.119	2.37					5						191047	173150	168849	157415	170537	182412	164874	182966	182212	165424	160746	162185	162334	159135	158658	165621
1495	139.128	2.37					5						191406	207225	195118	198230	197553	208958	201280	214410	194138	200309	185631	184325	169149	186822	177146	184884
2249	139.517	1.8					5						125660	174367	142888	136867	151353	152164	205780	169235	89203.8	125680	136824	146297	168650	174668	204132	179932
6090	139.531	0.94					5	6.7521	0.0097517	2.0109	0.033795	U25 - U44; U41 - U44	224962	117142	167654	141626	108522	125264	63773.6	82990	241657	229377	204784	65887	39075.7	63948.1	36960.4	74367.8
1200	140.059	0.93					5						1.65693e+06	1.13376e+06	1.38129e+06	1.05743e+06	1.12271e+06	1.26524e+06	686800	923740	1.74322e+06	1.59612e+06	1.626e+06	965547	941010	1.04768e+06	843012	928945
1511	140.126	2.38					5						219161	215902	207247	199044	186582	218853	193367	196554	203770	215500	199475	203648	197679	205085	190964	210295
1510	140.152	2.35					5						186064	215331	202191	198073	202646	191757	201219	213844	214626	197661	189482	190885	188924	188857	186764	216902
1353	140.546	7.69					5						528645	573235	481478	468519	459120	561605	683796	585691	373464	442544	458834	439246	382375	521240	559126	545889
4903	141.026	1.75					5						101443	146975	102552	82516	123425	110654	46508	74860.5	47531.9	62876.9	107516	47792.5	73433.5	113807	57692.2	69429.9
1088	141.158	2.34					5						2.64432e+06	2.67581e+06	2.54907e+06	2.52546e+06	2.58916e+06	2.63854e+06	2.4412e+06	2.66852e+06	2.71631e+06	2.67675e+06	2.57599e+06	2.47815e+06	2.47169e+06	2.58138e+06	2.49013e+06	2.63436e+06
1666	141.554	7.33					5						186192	145831	124587	154074	156316	108975	160853	140951	150086	162726	177124	98829.2	145299	180731	187776	205134
3634	142.02	2.21					5						15622.5	12505.1	8831.59	7916.85	16069	15993.2	8229.68	12660.3	8066.51	11274.7	13550.1	14241.2	16106	16532.5	9422.35	17889.4
5947	142.025	1.82					5						0	0	5870.31	0	0	4113.09	0	0	0	0	0	0	3832.05	0	0	6104.73
1587	142.123	8.61					5						388618	467113	429602	216166	323321	488365	595912	390738	486683	409212	484481	142086	132732	340109	184435	369426
2697	142.525	2.32					5	13.922	0.00058658	3.2317	0.0039241	U25 - U44; U41 - U44	45761.7	38648.7	61389.4	30510	48293	57524.4	25794.6	21871	59962	111737	54394	15437.6	9548.42	14938.9	9028.36	12420.9
3772	142.539	11.41					5						646542	583206	568112	657145	674462	633929	692533	686925	664629	639377	612385	656799	632142	621667	650041	680417
5378	142.938	0.92					5						98063.1	117720	94255.8	126565	85276.9	104719	104604	107306	74622.9	89397.2	107938	86811.6	85905.4	88043.3	90660.4	64158.1
4544	143.027	2.65					5	7.3997	0.0071517	2.1456	0.027589	U41 - U25; U41 - U44	85831.3	55067.6	58791.9	64429.4	65261.4	116603	51648.8	76108.1	125959	95418.9	97183.5	41676.4	37094.9	39327.2	37631.3	40653.8
4705	143.027	2.17					5	16.669	0.00025822	3.588	0.0022011	U41 - U25; U44 - U25; U44 - U41	58557.5	43743.7	40865.1	45653.1	46383	80090.6	59504.3	93487.6	80937.9	69716.1	50190.8	72282.1	65313.5	76506.1	86426.1	110792
1527	143.034	1.14					5						719647	790445	612775	540739	678467	545425	415321	428948	387520	410050	478160	193971	223675	408127	233209	746155
2624	143.034	2.39					5						152692	78272.8	104163	94766.8	96014.9	77808	53600.6	74044.2	141560	167849	114055	73361.9	75779.8	75937.2	75530.3	75633.6
1478	143.034	1.76					5	8.3943	0.0045636	2.3407	0.020183	U25 - U41; U44 - U41	487293	483202	405980	373333	575592	393388	187593	253944	223904	290875	352365	208606	278715	395380	202312	270995
1752	143.034	1.56					5						252063	156580	165341	228537	201856	166999	186880	90340.9	169543	218030	158981	216934	61540.8	423400	203579	291306
2579	143.034	3.35					5						454214	480264	443188	172046	367252	469396	235035	217414	271907	303666	421265	81515.8	73812.9	172288	61663.5	200214
2595	143.118	2.41					5	6.8988	0.0090782	2.042	0.032615	U41 - U25; U41 - U44	32880.7	32545.2	70099.9	17107	34467.4	91912.3	31391	49947.6	99687.9	282089	337421	19169.1	23890.2	50869.8	23269.5	37126.7
7254	143.118	1.93					5						8309.4	0	0	0	15180.4	11644.9	12417.2	15095.5	25532	16939.2	13779.8	7290.02	8075.91	11524.8	0	0
4334	143.515	3.35					5						36087.7	40299.8	34018.4	17504.5	31347.1	46175.3	30333.9	17834.2	22449.2	25166.7	34813.3	4342.62	3709.11	16239.1	4754.58	16988.6
3564	143.515	1.79					5						103478	88145.2	65438.4	53304.5	86312.9	70619.2	29642.3	37822.7	54502	37262.4	55158.8	20942.7	22179.3	43944.8	29980.6	61099.2
1561	143.533	1.98					5	12.887	0.00082241	3.0849	0.0052053	U44 - U25; U44 - U41	144613	94060.9	124309	176935	172593	98247.1	48053.9	81602.7	88998.1	213163	169143	157924	174859	151911	123697	97182.4
1874	143.547	11.37					5						2.87374e+06	2.63415e+06	2.61836e+06	2694796	2.88961e+06	2.78255e+06	2.70863e+06	2.77995e+06	2.83144e+06	2.98357e+06	2.84918e+06	2.83977e+06	3.0079e+06	2796908	2.86661e+06	2.74972e+06
6769	144.038	8.73					5						31334.2	29173.4	39204.6	47761	36945.5	29239	30131.4	40109.6	33661.2	37639.4	34595.5	32159	38246.9	31273.8	28125.2	36277.3
4577	144.081	8.07					5						567846	525340	222872	2.20646e+06	1.34076e+06	235049	197357	329874	1.32589e+06	1.82231e+06	2.37853e+06	354817	395743	302443	467420	406441
2246	144.081	7.22					5						26038.6	24871.8	33043.5	17576.8	30900.9	33801.3	32435	21383.8	41592.5	23550.8	110443	8649.27	15801	24187.1	220442	1.31099e+06
5277	144.081	11.42					5						494046	432088	454505	448479	479202	433951	485466	490761	436533	535001	488081	562700	504827	443824	485923	497178
5861	144.081	7.61					5						81458.6	50434.1	57829.5	44410.2	66100.2	53464.1	43846.1	52641.2	63486.9	77233.2	92769.5	56771.7	56931.9	63170.2	55743.3	61536
1594	144.168	2.35					5						142737	132896	140932	134077	136209	151124	144011	149228	148785	136028	120838	125400	128317	137836	129788	143288
1663	144.523	2.4					5						311226	128426	265230	188634	167900	142863	30761.9	130735	280899	367282	231911	159864	129819	126474	135438	100587
5948	144.541	7.51					5						6603.93	9266.28	9825.35	0	0	10623	10558.9	0	7716.39	15152.8	5390.45	0	9726.99	0	0	5792.58
2048	144.605	2.47					5	48.793	9.0487e-07	6.0434	4.3475e-05	U25 - U41; U25 - U44; U41 - U44	1.09852e+06	702660	859599	623849	617063	389574	123606	179632	693887	444516	445341	88745.8	108327	104204	91323.2	99057.6
2641	144.605	2.16					5	14.725	0.00045642	3.3406	0.0032819	U25 - U41; U25 - U44	310442	216311	227284	184681	173742	129147	54939.8	63957.1	201501	177894	175521	51923.7	57244	111502	43550.9	62202.3
4942	144.988	1.15					5						8620557	9.80645e+06	8.32159e+06	7022640	6423165	7.62959e+06	4997840	5322511	6704051	6.01593e+06	5.26955e+06	830632	454432	6.00789e+06	1.13157e+06	7.31424e+06
1498	145.023	1.81					5						163010	212641	139965	172416	175984	178571	245147	195259	95602.3	151077	176266	173050	189041	205861	247156	211605
1871	145.028	11.35					5						3.17272e+06	3.1846e+06	2.86367e+06	3.13531e+06	3.14921e+06	3.4379e+06	3.10317e+06	3.06499e+06	3.19141e+06	3.2585e+06	3.17528e+06	3.18521e+06	3.34222e+06	3.20714e+06	3.25992e+06	3.24145e+06
3631	145.03	2.16					5						47256.3	45326.4	46996.9	54991.8	42051.9	54980.7	48752.8	50473.4	47317.1	42393.2	49331.4	59801.1	47834.2	49031.5	60279.9	52815.6
5460	145.06	1.02					5						152759	96829.1	144307	140126	122584	136783	53174.7	65148.9	130683	182711	197952	141843	175488	156718	122734	137128
1259	145.122	11.58					5	17.191	0.00022345	3.6508	0.0019848	U44 - U25; U44 - U41	199950	254291	200881	349494	248885	253688	160704	247634	199628	305163	236842	590799	459536	263678	399781	295026
3271	145.513	0.97					5						1.06936e+06	853209	941106	883131	860276	1002004	510510	663974	1.20452e+06	1.30606e+06	1.14891e+06	851957	870322	917789	801628	606732
4372	145.516	0.78					5						720273	1.00023e+06	1.04704e+06	1.13214e+06	986328	921499	1.79705e+06	1123210	1.8171e+06	865843	939530	1.02202e+06	1.34267e+06	1.18239e+06	1.39124e+06	1.61972e+06
2483	146.007	1.15					5						11600000	12300000	10700000	9.1993e+06	8.94247e+06	10300000	8.59505e+06	7.68669e+06	9.73629e+06	8.02979e+06	9.3844e+06	3537519	2755375	8.66952e+06	4204402	9.69908e+06
6135	146.045	0.93					5						152969	92527.4	143112	118671	97953.9	113665	91717.6	108495	102350	78318	150297	75921.2	102668	84027.9	74750.8	122812
2521	146.054	9.6					5						2.19824e+06	909723	1.41352e+06	635566	949759	1.11253e+06	459110	703960	1.92141e+06	1.11541e+06	1.91515e+06	350373	502955	501564	342362	668957
6194	146.06	8.05					5						22064.9	23223.6	23228.5	20003.2	24357.9	30406.5	21875	28640.1	12928.9	30389.9	23384.9	26900.6	21390.2	23625.7	23243.9	28152.1
1167	146.06	11.4					5						1.20812e+06	996449	1.08777e+06	1.0814e+06	1.1676e+06	1.1464e+06	1.18258e+06	1.29713e+06	1.06468e+06	1.19613e+06	1.1414e+06	1.29622e+06	1.22884e+06	1.06381e+06	1.2433e+06	1.15322e+06
2016	146.06	7.59					5						208498	121421	128111	120748	143486	133457	120216	137468	171521	195153	192496	129455	134714	142152	117814	133175
1061	146.081	0.73					5						7.57381e+06	5.26725e+06	6.2493e+06	4.21595e+06	3.83878e+06	4.20685e+06	2.36621e+06	2.78526e+06	5.55923e+06	5.30328e+06	4.85526e+06	4.38044e+06	5.20487e+06	4.63219e+06	4.20897e+06	4.13637e+06
1791	146.092	1.91					5						87338.4	77023.7	94835.4	62887.1	58273.2	84882.8	65640.5	71856	111916	90260.6	86344.8	64235.9	51725.8	89229.3	59817.2	69150.5
4186	146.117	7.21					5	51.664	6.5113e-07	6.1863	3.4412e-05	U25 - U41; U25 - U44; U41 - U44	8.29638e+06	5.3083e+06	7.27193e+06	3.93193e+06	4.23846e+06	3.88578e+06	1.13052e+06	1.85181e+06	5.11499e+06	3.91435e+06	4.18131e+06	680184	716456	856308	668935	894409
2195	146.536	0.88					5						1829507	988037	1482287	1.08301e+06	1.15512e+06	837305	1.33471e+06	1.36238e+06	1.94927e+06	1.38659e+06	1.53192e+06	1.54057e+06	1.07906e+06	1314571	1.44176e+06	1.2367e+06
5945	146.996	1.17					5						121183	99304.8	120773	137738	113973	138458	113812	114346	103883	174346	165316	118042	87877.4	117561	97370.9	109892
4946	147.004	1.15					5						1.75219e+06	1.5073e+06	1.40476e+06	1.43861e+06	1.39354e+06	1.59755e+06	1.34618e+06	1.10768e+06	1554931	1.37076e+06	1.55881e+06	448692	431618	1.2831e+06	615876	1.71674e+06
2785	147.062	7.43					5						73703.5	87134.6	59501.9	58176.5	71530.1	87492.9	88816.8	82457.1	60833.8	67813.9	65735.3	37321.8	41332.8	55694	47625.2	60474.4
4920	147.065	2.84					5						67157.3	69289.2	49248.7	53106.1	49645.7	45698.1	48065.5	36620.7	54286.1	41895.9	39478.9	30046.6	32516.4	27221.7	31608.1	37339.3
1052	147.068	10.84					5						4.04946e+06	4.21403e+06	4.22554e+06	3.69867e+06	3.91442e+06	4.14603e+06	4.52775e+06	4.08127e+06	4.22949e+06	3.79621e+06	4.13941e+06	4.14457e+06	4.19117e+06	4.22332e+06	4.13832e+06	4.33963e+06
4212	147.112	1.5					5	24.043	4.2859e-05	4.368	0.00065654	U25 - U41; U25 - U44; U41 - U44	471107	269925	358136	284635	295515	195474	44782.2	93698.4	337433	246092	276907	57256.2	59865.5	58271	39727.7	48663.5
4255	147.594	4.2					5	36.667	4.5231e-06	5.3446	0.00011952	U25 - U41; U25 - U44; U41 - U44	163225	100230	135666	106617	103126	91715.8	32303.3	51059.4	119660	101270	100676	33478.1	29521.8	32104.6	30060.4	32692.9
1653	148.034	6.7					5	10.697	0.0017924	2.7466	0.0095686	U25 - U41; U25 - U44	474459	339616	321472	273364	223545	209742	109904	116681	202148	347239	303706	124531	109564	127684	143360	164075
4557	148.039	10.28					5						70771.9	68430	56539.5	52608.5	58989	72012.6	1.08338e+06	64329.5	88077.5	57762.7	18000000	59591.6	83326.5	69285.4	70720.1	81219.7
5369	148.039	8.45					5						114617	128867	124056	110965	108784	118829	148935	131991	101466	122240	116257	106772	112041	127218	113915	111361
5580	148.097	1.13					5						521875	402559	374839	372368	414714	333387	223120	308257	438986	394324	405804	294493	319724	416099	230566	300242
1193	148.523	1.82					5						702886	1.03637e+06	714363	773201	815156	912269	1.13454e+06	953576	430437	731366	808687	904012	883412	1.04237e+06	1.07587e+06	1.0158e+06
6176	148.544	7.49					5						35135.3	24280.2	36220.9	21269.2	25136	24551.7	27199.4	29170.8	22243.1	21119.9	21876	28655.4	24964.3	34326.4	34404.6	25898.1
4621	149.044	0.95					5						422334	363034	339887	312968	325443	387960	200200	294493	517303	488322	443982	264259	266626	363823	235848	236532
1865	149.063	0.77					5	5.8997	0.015023	1.8232	0.046028	U44 - U25; U44 - U41	6.30768e+06	4.57687e+06	6491201	4.22762e+06	5.70742e+06	9662976	2745159	4395571	7.31562e+06	5.58293e+06	5160360	5.11941e+06	5.58671e+06	6481886	4.53542e+06	4.02836e+06
1417	149.063	1.08					5						770054	613955	867465	406814	480048	631333	276910	423499	880445	694117	575415	352784	339444	470843	274964	293020
1443	149.063	1.66					5						1.21539e+06	648761	988213	589978	758995	797448	200003	332747	1.33668e+06	1.05866e+06	906991	225308	222968	429025	282581	392031
1002	149.521	8.46					5						8.45861e+06	8.2063e+06	8.53409e+06	8.82248e+06	8.22083e+06	7.84183e+06	8.81947e+06	8.84967e+06	8.3804e+06	8.45356e+06	8.1876e+06	8.85202e+06	8.76427e+06	9.65461e+06	8.6284e+06	9.06211e+06
1501	149.552	7.72					5						381996	476943	488034	401511	452169	465641	530444	519229	344783	333687	376416	336899	286036	543915	475994	486674
4904	150.031	1.73					5						99724.5	107247	93329.9	83409.6	138064	98483.9	42985.6	80895.9	55117.2	80559.8	89827.9	50479.9	70431.6	81830.7	56523.1	83540.3
2642	150.091	6.48					5						182980	230419	194385	161394	154098	197645	232294	168800	156458	179101	156150	48316	61467.8	216476	101352	173542
2289	150.128	7.21					5						53402.3	46667.1	59874.8	52451.5	55784.7	57010.8	55837.5	51129.5	53412.9	53654.5	49793	55674.6	50534.3	65405.8	105165	51936.5
6750	150.517	1.8					5						6667.4	0	0	0	14511.2	6332.2	6603.23	5053.78	0	16685.2	8745.03	9005.25	0	11753.8	0	0
4804	150.988	1.58					5						189230	99163.1	140314	148602	93925.3	104732	18358.4	38272	219455	140960	160999	78301.9	91467.9	78284.6	77539.3	61310.4
2384	151.042	0.76					5						4789445	2.82373e+06	3.56138e+06	1.93868e+06	2.16476e+06	4.39575e+06	2.06388e+06	3.23224e+06	4759434	4.72647e+06	4467954	3.02078e+06	3.476e+06	3620725	3.13029e+06	2.92846e+06
5469	151.06	1.51					5						67551.6	63031.8	87306.6	44489.4	43091.9	68841.5	39049.2	46572.8	101596	60427.6	76815.3	31046.4	28637.1	50329.4	27901	43891.9
2024	151.062	1.28					5	19.121	0.00013429	3.8719	0.0013946	U44 - U25; U44 - U41	116306	60236.5	73347.8	69494	89271.9	88179.1	48097.3	73861.6	82280.9	174452	170594	102695	122708	92256.2	104222	95090.2
1197	151.096	3.99					5	6.6864	0.010072	1.9969	0.034565	U44 - U25; U44 - U41	524274	807452	590313	507891	436459	385779	312759	472791	568830	454109	496521	949907	598790	426671	391251	388118
2635	151.531	2.36					5	11.188	0.0014929	2.826	0.0083053	U25 - U44; U41 - U44	51758	53637.3	74339.2	25032.7	67394.2	82106.8	30332.8	32451.1	85405.6	205514	84752.2	16142.9	10819.2	14335.2	12357.3	18176.4
1080	151.544	9.97					5						2.76611e+06	2.59961e+06	2.59141e+06	2.73662e+06	2.64633e+06	2.71885e+06	2.742e+06	2.86284e+06	2.72376e+06	2.58705e+06	2.72066e+06	2.87606e+06	2.70555e+06	2.81652e+06	2.77767e+06	2.60139e+06
5785	151.549	7.66					5						0	13178.2	9795.9	11062.5	8666.49	14071.4	10969.1	24640.9	7419.81	22017	9662.87	8507.7	9726.74	13380.6	5886.89	12390.5
2650	151.613	6.96					5	27.452	2.1543e-05	4.6667	0.0003995	U25 - U41; U25 - U44; U41 - U44	576314	367526	570113	375523	358826	280234	78230.5	96064.9	491824	221178	234485	66165.8	38522.8	69584.4	50653.6	70426
1317	152.046	1.81					5						345720	427362	299700	358019	356810	387192	538258	420110	201101	366828	372543	391906	402175	449808	493054	445961
1489	152.054	7.65					5						349132	360596	384164	334219	337790	330011	464500	395857	266725	257564	286979	265789	221088	364506	340619	374082
4582	152.056	6.23					5	15.075	0.00041051	3.3867	0.0030132	U25 - U44; U41 - U44	1.38978e+06	788516	795870	800315	748551	783442	244027	348506	1.38696e+06	1.24474e+06	1.30423e+06	184789	237027	191467	184056	241492
3476	152.52	0.9					5						337177	225729	248871	305891	249182	420038	151280	152310	258812	288578	235016	120328	126054	146027	157908	150773
1269	152.52	2.93					5	7.7612	0.0060522	2.2181	0.024877	U25 - U41; U44 - U41	908401	516153	725167	601503	553268	471784	227553	339871	605074	920416	584676	506679	431086	547949	429278	301707
2705	152.521	3.35					5	5.9651	0.014518	1.8381	0.045054	U25 - U44; U41 - U44	195699	205366	188617	68795.4	139920	199767	92192.8	80684.9	113305	137416	163035	26654.8	25596.3	68769.9	20425.5	74212.2
4319	152.521	1.77					5	5.7979	0.01585	1.8	0.048142	U25 - U41	47653	38972.2	25833.2	37114.3	34376.8	24010.7	10476.2	8709.4	27039.5	19758.1	30094.5	15523	11730.6	29555.4	7047.3	26272.6
1293	152.539	2.01					5	8.4233	0.0045063	2.3462	0.020013	U44 - U25; U44 - U41	381266	230485	344896	505887	440971	256700	111197	198268	207168	677480	482159	445320	514735	425676	326765	232475
4881	153.022	0.95					5	14.967	0.00042404	3.3726	0.0030911	U25 - U41; U25 - U44; U41 - U44	754976	536044	392877	366066	363973	486197	193012	184807	428008	323234	288108	88419.5	82129.7	140330	93995.2	158863
1046	153.026	9.97					5						4.25462e+06	4.14082e+06	4.02028e+06	4.33837e+06	4.08728e+06	4.1478e+06	4.07785e+06	4.40562e+06	4.23365e+06	3.99616e+06	4.03668e+06	4.14582e+06	4.37996e+06	4.39119e+06	4.27543e+06	4.14798e+06
6265	153.041	3.05					5						5241.04	0	5804.9	0	3854.16	0	5081.55	0	4339.01	0	0	3358.97	0	0	4291.12	5468.82
5909	153.044	7.51					5						42319.2	48552.5	56330.1	28959.2	57467.6	51782.3	49293.4	45815	53842.7	59881.6	45418.5	43840.5	40360.4	40753.3	38706.4	38256.8
4798	153.054	7.61					5						197911	167255	220771	187323	170250	178223	162224	246085	240372	176838	212453	204435	260739	230924	274249	239126
4633	153.054	8.92					5						387205	354321	389109	271085	235964	262746	305594	223884	305987	219641	323643	194032	256039	215135	175971	275570
5314	153.062	9.68					5						101159	96975.9	99696.8	104075	91268.4	85608.7	118274	108076	114946	75833.3	104643	100008	110837	95248.6	125176	112158
1887	153.091	9.58					5						9.96973e+06	4.6521e+06	7.25875e+06	2751050	4.07643e+06	4.96829e+06	1.99293e+06	2.89618e+06	8.58831e+06	5.16961e+06	8.63145e+06	1.38613e+06	2.02009e+06	2.18963e+06	1.40458e+06	2791366
4788	153.091	11.91					5						1.18376e+06	687415	1.03538e+06	734723	772044	733399	435065	674593	1.10716e+06	1.10852e+06	367398	361301	299334	449263	358874	463661
1993	154.012	9.93					5						147936	170981	157214	157614	143222	151261	178735	163147	165199	141377	223834	171905	177244	182379	168609	170111
5176	154.013	9.82					5						147252	178339	33661	160951	156297	160463	184579	172348	163118	154986	227562	180361	185892	187647	172158	178616
5780	154.051	7.39					5						57539	79331.7	84635.2	31647.4	71040.7	83599.4	49960.2	79067.1	94524.4	100040	86857.2	27996.8	34309.3	66394.1	29210.9	82305.3
3280	154.052	7.22					5						144527	148443	142372	161883	130872	158091	177438	170067	157225	152325	153096	158151	154079	150251	142736	155201
902	154.053	0.74					5						443000000	395000000	376000000	402000000	405000000	421000000	286000000	373000000	459000000	496000000	458000000	386000000	404000000	435000000	358000000	394000000
5300	154.094	9.59					5						987169	454528	689031	255852	383693	474656	181558	267072	843630	484140	850816	122441	184637	213419	134707	263697
7482	154.095	8.65					5						38556	32989.9	38692.2	26519.3	26856.8	31355.4	38278.1	28904.9	33929.5	13686.4	12248.2	34116	39965	24820.9	30787.7	39941.7
2580	154.097	3.37					5						185255	91174.1	182617	74904.2	43276.9	74492.9	0	15631	190948	297588	187304	13476.8	15934.6	22108.2	0	16517.6
2061	154.134	2.14					5						140751	93424.4	103292	77252.1	86648.2	94651	40282.2	68391.8	117019	129205	109632	94426.8	102233	98516	91632.5	98449.1
2197	154.518	0.94					5						1.83878e+06	1.28321e+06	1.48625e+06	1.54608e+06	1480146	1.70825e+06	786753	1.22459e+06	1881749	2.4352e+06	1.72802e+06	1.70068e+06	1.46855e+06	1.5722e+06	1.35863e+06	1.04823e+06
5112	154.562	7.92					5						146202	172391	156157	132886	140595	155419	179531	176936	142400	140550	117763	106812	130888	188244	152585	160925
5281	154.932	0.95					5						85004.2	127406	122090	93493.3	132616	126992	127289	120066	77303.9	87333.3	79003.9	74296	98974.5	107806	67526.9	69063.8
6166	155.029	1.21					5						3.35111e+06	2524050	2.76639e+06	2.12631e+06	2.27766e+06	2.44583e+06	1.26442e+06	1.83091e+06	3.31944e+06	3.59251e+06	2.9229e+06	1.85611e+06	2.1133e+06	2.43138e+06	2.08387e+06	1.73201e+06
2010	155.042	1.98					5	10.375	0.0020267	2.6932	0.010711	U25 - U41; U44 - U25; U44 - U41	143147	87736.1	116037	180700	144959	91301	33585.9	75135.1	93224.2	186937	142173	153310	142810	117752	117106	77593.9
1476	155.046	1.92					5						196041	218354	210872	204691	212043	225932	250869	228722	192301	196704	198193	207703	232992	232987	232841	237720
3025	155.055	0.83					5						18100000	16100000	15200000	16200000	16400000	16800000	11800000	14900000	17900000	20100000	19000000	15800000	16800000	18400000	14600000	16000000
303	155.06	9.2					5						859248	789764	1.2962e+06	1.02959e+06	1.01563e+06	757982	781622	792581	1.45186e+06	672820	846082	771868	891589	786911	776895	758425
2600	155.06	9.56					5						542025	389956	494389	128223	187554	243335	101579	167123	443796	248253	447446	96926.4	107220	125243	78384.8	117586
6699	155.081	4.08					5						199495	137005	145086	151637	146563	161236	121480	145777	180070	201554	170340	148608	162064	175694	165903	161342
903	155.081	1.2		KEGG Search	C7H10N2O2		4						684000000	521000000	554000000	447000000	460000000	536000000	257000000	381000000	686000000	681000000	567000000	395000000	460000000	469000000	413000000	431000000
5546	155.081	1.71					5						1.23939e+06	910406	953624	974255	907600	1.06734e+06	744948	980622	1.18084e+06	1.35293e+06	1.07898e+06	1.05674e+06	1.2995e+06	1.06445e+06	1.21187e+06	1.04409e+06
6570	155.081	1.47					5						4.81518e+06	3589051	4.03306e+06	3.56024e+06	3.68573e+06	4.37064e+06	3.03209e+06	3.63017e+06	5467468	5233083	4667820	5.07033e+06	5979216	4.50681e+06	5171589	4502513
1176	155.154	7.67					5	7.201	0.0078531	2.105	0.029435	U44 - U25; U44 - U41	355269	371137	292952	326591	318869	384905	214699	278469	215264	193653	276879	1.02031e+06	583249	191391	432419	315479
5818	156.049	7.56					5						29033.4	28357.2	19467	32427.7	46974.4	45273.5	28191.1	36001.8	37132	28955.3	26963.2	39981.6	34210.2	46868.3	47013	38324.3
969	156.049	0.74					5						21100000	18200000	17500000	18600000	19000000	19600000	13100000	17600000	21000000	22700000	21400000	18000000	18500000	19900000	16800000	18500000
1105	156.078	1.21					5						4.49892e+06	3.59708e+06	3.75811e+06	3.11425e+06	3.05363e+06	3.6532e+06	1.71812e+06	2.65483e+06	4.34386e+06	4.66448e+06	3.77548e+06	2.59936e+06	2.93506e+06	3.09981e+06	2.78415e+06	2.9422e+06
5678	156.559	9.15					5						49643.3	6892.59	0	23742.5	0	7640.8	7024.26	7307.78	6135.23	7274.88	0	0	0	0	7688.48	12258.2
1910	157.021	0.97					5						1.50149e+06	1.33314e+06	1.44175e+06	1.26219e+06	1.20963e+06	1.38363e+06	645638	1.05987e+06	1.78045e+06	1.90789e+06	1.46856e+06	1.4023e+06	1.01741e+06	1.50549e+06	1.18282e+06	1.05608e+06
5454	157.039	3.21					5						7494.58	23631.8	18842.1	16140.8	19323	13644.5	9177.95	22289.8	152940	28974.5	17628.1	7030.64	19620	9418.63	7632.92	14424.3
5783	157.06	0.81					5						151714	162181	173710	163864	180596	131247	123146	152289	192901	144862	165073	137738	151783	146947	151812	161652
1885	157.086	1.14					5						3.01738e+06	2.5221e+06	2.61164e+06	2.11233e+06	1.94304e+06	2.28264e+06	1.46254e+06	1.84989e+06	3016490	2.92385e+06	2.29477e+06	1.85571e+06	2.12865e+06	2.29305e+06	2.02583e+06	2.11253e+06
5899	157.097	2.41					5	8.2568	0.0048472	2.3145	0.021259	U25 - U41; U44 - U41	265698	175341	200192	173505	160573	174296	77486.8	113793	220677	182524	157803	96743.4	121624	123316	105934	109200
6397	157.097	1.96					5	17.54	0.00020316	3.6922	0.0018354	U25 - U41; U44 - U41	582518	343459	423160	319300	345841	320499	157415	202504	408706	382075	317408	228006	261290	296659	221774	243936
972	157.097	1.12					5						24100000	18900000	25500000	17500000	20200000	22600000	12200000	16300000	33700000	26600000	26300000	18500000	19400000	25900000	15200000	15500000
1376	157.528	1.82					5						226755	275072	217713	273359	246169	250842	283326	252107	136849	236538	229325	276485	294071	311601	319535	316508
4875	157.531	7.06					5						28056.8	33516.2	19592.9	34309.6	37201.3	27702.6	20851.8	23513.8	10765.9	19268	20876.7	18744.1	19340.3	22657.8	20572.5	18888.4
4563	157.544	10.28					5						44657.3	49697.4	46948.9	33934	51513.5	34501.9	685434	33014.6	60637.4	36790.2	8.96272e+06	35892.9	63705.2	38137.4	44895.4	43485.3
6698	157.549	7.46					5						7427.18	6805.73	8011.86	6933.7	7443.35	6494.88	7967.65	0	7774.99	5802.17	7718.74	11076.1	5133.58	8107.78	7936.45	6114.86
1439	158.092	2.47					5						363431	212973	253512	173451	200722	289300	112225	178465	313979	290937	257942	234036	223333	260445	199165	238446
1050	158.117	1.17					5						9.95391e+06	6.88654e+06	8.21269e+06	7.5467e+06	7.14885e+06	8.09518e+06	4.07974e+06	5.49848e+06	11600000	10300000	8.97994e+06	5.19509e+06	6.40455e+06	6.02175e+06	5.49734e+06	5.72387e+06
1030	158.117	1.49					5	9.6842	0.0026598	2.5752	0.013016	U44 - U25; U44 - U41	9.12154e+06	6.02408e+06	7.5087e+06	5.74687e+06	6.00692e+06	6.55152e+06	3.71045e+06	4.6502e+06	9.28185e+06	9.75722e+06	9.73348e+06	5.10576e+06	6.34116e+06	5.3478e+06	5.14709e+06	4.88509e+06
1118	158.117	1.32					5						2.77755e+06	1.92759e+06	2.25582e+06	2.01105e+06	2.19103e+06	2.36532e+06	1.19626e+06	1.78521e+06	2.97361e+06	3.02364e+06	2.91305e+06	2.01837e+06	2.31229e+06	1.87053e+06	1.83297e+06	1.71919e+06
1277	158.117	2.11					5						1.17783e+06	661237	811351	655518	719789	801712	348550	516604	1.11392e+06	1.13636e+06	995240	474162	485034	628293	428691	513249
4800	158.128	0.94					5						216521	128483	131069	88906.9	116240	113398	46905.6	64607.9	180483	167861	148672	75580.5	106832	105824	96162	104328
1913	159.076	0.77					5						1.11692e+06	963265	1.03808e+06	908972	953924	1.01897e+06	571483	792637	1.26976e+06	1.11578e+06	977077	599316	927587	738328	705784	840738
2472	159.113	3.3					5						89359.3	51861.7	50747.7	40608.5	40662.8	47980.9	21884.4	35491.3	57719.8	79884.3	75088.7	33287.6	34560.5	41201.6	33312.3	28817.4
1803	159.113	1.5					5						75167.5	45875.8	55306.6	42312.8	46826.7	62593.2	32144.7	43629.1	82764	74397.8	70225.9	49901	57790.6	42204.4	45369.1	35178.4
2584	159.528	1.24					5	17.593	0.00020028	3.6984	0.0018354	U25 - U41; U25 - U44	368468	239489	245642	362801	299407	224714	105269	144282	261621	300299	260645	83520.9	95993.7	131529	117709	114232
2604	159.528	1.54					5	21.342	7.8235e-05	4.1066	0.00099632	U25 - U41; U25 - U44	261535	168472	159361	207327	175312	144362	57733.7	78614.8	144361	237406	142513	45434.3	51090.3	75315.2	57352.4	60074.2
4829	159.529	2.82					5						26418	32258.5	22316.2	19449.8	28822.6	27465.8	14868.3	11233.6	21007.2	43600.5	33647.1	11520.3	11612	15201	7222.39	15482.8
2269	160.031	1.83					5						90532.7	132516	109022	107786	118026	110196	163060	119153	73525.1	99240.3	99289.6	123897	126268	131971	138957	139716
4790	160.036	1.34					5						504710	253819	298606	349278	380019	451377	321231	325101	435564	477713	457298	375615	445653	459006	356903	305838
6981	160.044	6.79					5						6860.99	8993.36	8688	10129.8	8013.37	26440.4	20906.6	15471.9	35325.1	14290.4	9263.56	9260.72	6535.11	7989.13	6945.8	8220.21
6428	160.052	7.42					5						99317.9	71211.6	94527.5	84751.6	81337.1	84906.2	91317.5	87910.8	90369.1	67777.1	86035	108079	110625	94678	90402.4	93499.9
3919	160.06	0.8					5						584512	550841	539492	561230	410180	424597	314154	351292	413369	539404	435454	415388	406136	560628	451964	421035
4817	160.06	1.31					5						105670	87589.1	108337	124922	86046.9	87356.7	67876.3	89430.4	112502	89210.7	129207	90867.2	94939.4	57776.4	73545.8	65270.6
6068	160.097	0.95					5						11900000	4.35158e+06	6.22912e+06	8611794	5421529	12200000	2.95098e+06	7.03408e+06	6.77844e+06	8272487	10800000	4699821	8228989	3.64227e+06	6.75085e+06	6713309
2573	160.108	2.23					5						243950	146595	145515	143403	118027	140706	55086.6	84214.8	183711	323903	234227	54784.3	63877.8	87362.2	55381.3	63227.8
2605	160.108	2.73					5	17.664	0.00019649	3.7067	0.0018354	U41 - U25; U44 - U25	120681	83716.2	84126.6	65279.2	71521.1	141583	56530.6	96850.5	178517	211026	199933	71668	81159.7	96942	74867.5	78220.2
2780	160.108	3.57					5						44986	32816.5	38666.9	38242.2	27730.1	42387.9	28090.9	29820.1	51544.1	54937.6	47390.7	44721.5	44357.6	63728.2	46756.1	58705.8
1026	160.133	2.42					5	6.0753	0.013711	1.8629	0.043522	U25 - U41; U25 - U44	30100000	21600000	24600000	19500000	21000000	7.19037e+06	3.10258e+06	4.55995e+06	8.86994e+06	38000000	41700000	5.39744e+06	4.87606e+06	5.8943e+06	3.80519e+06	4.39128e+06
1097	160.133	2.05					5	6.8864	0.0091333	2.0394	0.032615	U25 - U41; U44 - U41	6.13162e+06	4.08463e+06	5.45055e+06	3.28611e+06	4.30166e+06	3.83529e+06	1.59509e+06	2.35327e+06	5.26015e+06	4.95513e+06	4.19339e+06	2.32728e+06	2.56812e+06	3.35895e+06	2.34376e+06	2.73734e+06
1129	160.133	2.94					5						5.72317e+06	2.72594e+06	3751755	2.58898e+06	2.80675e+06	2.90251e+06	1.15852e+06	1.89419e+06	3.81458e+06	3.58183e+06	3.38144e+06	1.54905e+06	1.47741e+06	2113790	1.44073e+06	1.79522e+06
3361	160.133	2.84					5						5780619	2.75393e+06	3.69498e+06	2.60071e+06	2.80559e+06	2.97024e+06	1.18459e+06	1.89126e+06	3.77369e+06	3.62593e+06	3.50178e+06	1.55097e+06	1.5167e+06	2.11481e+06	1.4829e+06	1.82904e+06
3698	160.994	2.17					5						61937.2	55820.3	51845.2	60789.5	55383.9	50812.9	68070.6	51196.4	58198.6	46741	50348.2	60613.8	54292.6	50718.5	58227.9	59416.9
2549	161.044	1.16					5						1.33408e+06	1.50527e+06	1.19214e+06	1.12418e+06	1.28965e+06	1.19166e+06	845101	831050	633497	594776	997847	312325	470975	825970	328230	1.43983e+06
1391	161.044	1.79					5	7.3082	0.0074652	2.127	0.028384	U25 - U41; U44 - U41	650294	752725	559528	568447	825163	614863	250262	357007	324006	396618	524774	294614	442032	569027	272485	415443
2802	161.044	2.16					5	41.238	2.3514e-06	5.6287	8.0025e-05	U41 - U25; U44 - U25; U44 - U41	46486.9	38784.8	38286.4	43462	29182.5	60146.8	37634.2	43964.4	68925.2	124996	121062	50612.1	54477.7	70136.8	55544.1	58935.1
1252	161.06	7.7					5						973771	1.11157e+06	1.10752e+06	910304	945143	1.04527e+06	1.35731e+06	1.16234e+06	820993	782281	833841	800773	690626	1.10972e+06	1.0064e+06	1.09622e+06
1140	161.063	1.47					5	15.888	0.00032271	3.4912	0.0025267	U25 - U41; U44 - U41	2.80873e+06	1.87721e+06	2.30559e+06	2.14712e+06	2.37073e+06	1.69748e+06	793949	1.22078e+06	2.18736e+06	2.18399e+06	2.22496e+06	1.56926e+06	1.82087e+06	1.29754e+06	1.36383e+06	1.30508e+06
1346	161.063	1.71					5						621527	367360	453196	396432	437347	543199	232799	367144	643248	713847	637969	331966	353758	350100	287632	308873
4925	161.091	2					5	26.211	2.7444e-05	4.5615	0.00045326	U25 - U44; U41 - U44	55547.2	33036.4	50804.6	40980.8	42482.6	34643.5	6236.4	17969.9	47393.5	54692.3	58953.8	5005.37	4261.94	5249.21	0	6356.9
2548	161.092	1.33					5	29.014	1.6082e-05	4.7936	0.00032691	U25 - U41; U25 - U44; U41 - U44	829878	561092	635873	525256	501167	359163	105222	170823	691631	587026	569465	87659.5	87019.1	107624	84519.5	107844
4628	161.092	0.87					5						379099	1.36562e+06	1429366	1.32283e+06	1.3971e+06	1.22286e+06	509053	818224	1.74679e+06	390058	345909	766715	871827	1.00462e+06	677401	751737
5367	161.132	11.29					5						95393.6	168149	127860	40344.2	61270.2	126043	165660	67996.5	74417.3	71033.9	78228.4	22561.8	26825.7	92213.5	33686.8	102836
1375	161.526	2.93					5						555929	346830	460013	373025	336875	270097	127291	196410	459578	589920	348848	277308	287937	345691	271892	174983
4694	161.526	0.9					5						257806	173103	201013	274057	208372	229290	88024.4	155507	185703	100807	78173.4	99952.4	110268	147636	162770	147958
5985	161.597	6.23					5	37.888	3.7731e-06	5.4233	0.00010653	U25 - U41; U25 - U44; U41 - U44	415250	275463	326708	229554	265093	228690	75568.6	113981	295189	240112	245689	61002.7	73426.2	62834.3	56906.4	68862.3
3359	162.031	9.97					5						2213727	2.31368e+06	2.20549e+06	2.569e+06	2.21531e+06	2.4394e+06	2.06826e+06	2.4837e+06	2.20515e+06	2.08103e+06	2.13156e+06	2.28572e+06	2.28171e+06	2.31465e+06	2.44611e+06	2.28091e+06
6041	162.051	0.97					5						267313	163644	119237	150228	223558	118759	71611.3	103446	261263	326602	174414	208418	202050	115350	206054	109732
6146	162.058	2.92					5						5725.04	0	8436.76	7694.47	0	8030.58	0	3820.92	19805.5	4279.98	4513.68	0	0	6182.01	0	11084.1
2066	162.067	7.32					5						95253.7	72792.4	73036.5	84033	69820.6	62025.3	78827.4	78907.2	103413	96233.9	77350	51539.4	99197.6	93110.4	92945.5	119691
2482	162.076	1.15					5	10.259	0.0021201	2.6736	0.010985	U25 - U44; U41 - U44	12000000	7.31243e+06	7.5123e+06	6.47167e+06	5.66208e+06	4.85433e+06	2.04344e+06	2.64454e+06	10000000	10400000	9.87011e+06	1.72384e+06	2256159	2.05756e+06	1.93132e+06	2.3322e+06
6542	162.529	2.73					5						23637.2	7964.1	14417.8	19657.8	16399.6	10761.7	7659.04	5189.06	17663	21004.4	25744.2	4872.61	4165.8	17018.2	3718.25	6376.28
1093	162.973	1.18					5						2.47455e+06	2.57824e+06	2.58545e+06	2.42841e+06	2.45434e+06	2.39667e+06	2.2947e+06	2.18605e+06	2.33872e+06	2.43908e+06	2.3537e+06	2.40452e+06	2.22652e+06	2.50689e+06	2.58534e+06	2.41479e+06
4813	163.027	1.99					5	19.494	0.00012226	3.9127	0.0013461	U44 - U25; U44 - U41	61894.2	47484.7	49088.1	87722.8	66042.9	39848.2	29021.2	31053	42561.5	96038	68860.1	76622	82961.9	73208	57142.9	53293.2
1496	163.033	1.79					5						174149	226172	154736	177077	172467	179245	246054	214683	95250.7	161483	181969	188715	197322	217680	246500	205215
7444	163.045	7.19					5						47652.4	38886.1	42182.3	64533.4	58095.2	42383.1	41924.6	47884.5	44890	48171.8	46055.8	70080.6	75956.9	65571.3	76003.3	57292.7
1060	163.052	11.42					5						3.81585e+06	3.48797e+06	3.59106e+06	3.59234e+06	3.58394e+06	3.61552e+06	3.90579e+06	3.89474e+06	3.77843e+06	3.69287e+06	3.76106e+06	3.70874e+06	3.77688e+06	3.85836e+06	3.88448e+06	4.03258e+06
5733	163.056	7.66					5						27191.5	37805.7	27469.9	29367.2	31125.7	27661	52437.8	41923.8	12018	11294.4	29921.2	12991.9	26709.9	25900.2	29282.8	31635.3
2721	163.06	1.49					5						128646	96766.2	113079	102346	103215	79988.5	49235.6	59340.4	106665	104591	103594	76921.4	91302.9	61124.2	73176.4	67920.2
2812	163.06	1.63					5						38700.4	49200.8	33619.2	35333.3	32269.7	32350.9	32000.5	34083.2	42964.1	41134.3	34234.9	22339.3	34446.5	28969.1	28749.9	32571
6095	163.06	0.79					5						442057	329744	319999	351545	228278	245358	141494	143252	383833	272216	257463	134832	187296	154124	210518	198188
2391	163.11	0.89					5						893146	563893	606600	576823	690686	948179	486949	708109	1.02547e+06	1.10372e+06	1.00872e+06	666584	727803	745601	682090	644390
1239	163.111	11.08					5						2.30711e+06	3.28551e+06	2.48068e+06	1.24318e+06	1.8112e+06	2.73964e+06	3.61924e+06	1.69393e+06	1.90636e+06	1.66809e+06	2.30676e+06	624600	1.16843e+06	1.87418e+06	1.01332e+06	2.07455e+06
1276	164.028	2.92					5	10.053	0.0022971	2.6388	0.011507	U25 - U41; U44 - U41	816864	534963	601183	617189	495507	449877	212098	315757	592118	819109	541805	466005	429220	520644	425715	294242
1451	164.046	1.97					5	9.2159	0.003219	2.4923	0.015327	U44 - U25; U44 - U41	187558	150233	171281	263650	233879	123026	65093.9	103999	132433	349518	259283	223086	270794	218608	163016	125750
2266	164.07	1.13					5						106310	62537.7	67251.4	62604.4	73300.5	76822.1	143838	133890	224379	94975.6	89778.6	101583	123193	59202.1	143162	136904
1089	164.07	11.39					5						2.61309e+06	2.67031e+06	2.7184e+06	2.62112e+06	2.56713e+06	2.64396e+06	2.62393e+06	2.67823e+06	2.69406e+06	2.76211e+06	2.6646e+06	2.74026e+06	2.86674e+06	2.76295e+06	2.78048e+06	2.83529e+06
1372	164.07	1.96					5						490871	382220	448557	320535	335042	419659	203715	263438	632385	484540	425252	295382	322364	360527	310040	325086
1723	164.07	2.37					5						114644	111323	105335	103414	89503.5	94951.8	90055.1	70804.3	131953	138787	124043	102436	103349	143066	88747	123980
1897	164.116	0.91					5						1.52806e+06	1.036e+06	1.18446e+06	1.00679e+06	1.15765e+06	1.56075e+06	858755	1.1096e+06	1.87244e+06	1.82733e+06	1.84643e+06	1.32142e+06	1.27673e+06	1.23224e+06	1.18323e+06	1122591
1056	164.534	11.4					5						3.87958e+06	3.54935e+06	3.56715e+06	3.7122e+06	3.6826e+06	3.82478e+06	3.98364e+06	3.87669e+06	3.94188e+06	3.90446e+06	3.6052e+06	3.98571e+06	3.90063e+06	3.68062e+06	4.42017e+06	4.04369e+06
2633	165.006	1.17					5						169776	220937	175823	182778	94344.4	254328	162045	141299	101591	198239	210414	153850	131795	156772	175550	159201
950	165.057	0.88					5						49900000	37300000	41200000	34900000	36200000	45400000	23400000	31100000	55000000	52000000	45500000	29600000	31900000	32800000	26600000	27800000
5864	165.076	0.72					5						172045	203913	130027	146537	137563	236056	212406	263700	272966	259255	203984	196881	239665	264402	306296	227250
997	165.542	11.37					5						9087344	9.49064e+06	8.96845e+06	9.01801e+06	9.06163e+06	9.16981e+06	9.10443e+06	9.39132e+06	9.17718e+06	9.52873e+06	9.13728e+06	9.28788e+06	9.92237e+06	9.61603e+06	9.71826e+06	9.70208e+06
1877	166.026	0.94					5						3.66094e+06	2.88143e+06	3.28953e+06	3.08932e+06	3.05753e+06	3.49659e+06	1604542	2.3852e+06	4287607	4.37422e+06	3.52485e+06	3.09601e+06	2.88e+06	3.26623e+06	2.82491e+06	2.06998e+06
5287	166.058	3.26					5						73487.2	52447.6	78138.3	72774.2	100144	111434	65373.9	60951.1	136029	119100	126324	65138.2	59323.4	70610.9	65057.3	63255.4
2525	166.567	9.63					5						1.95278e+06	927646	1.45402e+06	570406	772169	1072168	376762	596184	1.8581e+06	983656	1.68714e+06	277927	406304	428662	330397	619735
1680	167.032	3.62					5						133814	97639.1	106395	96622.8	101848	154189	87274.1	122265	183954	153151	142255	100052	95466.1	53308.2	93387.3	94541.1
3498	167.032	3.46					5						136198	97639.1	101084	107587	109811	133761	33108.4	129619	168284	156908	162361	117295	93654.8	114684	64064.2	100781
3892	167.037	1.67					5						143449	85729.2	95445	70275	70652.8	86323.7	39214.2	60405.4	119031	161249	126417	60399.8	67766.3	71619.7	64123.2	65671.5
5237	167.07	9.56					5						369148	206948	280498	135573	197326	200834	137637	141244	365191	209903	297710	95006.4	104664	125709	112775	170811
3275	167.087	1					5						312936	210893	250139	244452	276610	302598	189455	253156	274230	337513	292074	281100	283257	242690	338263	288357
1920	167.106	7.31					5						809557	905970	860479	920277	710622	614399	851526	735228	1.00327e+06	708517	694080	413068	811513	876200	1.06714e+06	1.13192e+06
5459	168.091	6.11					5	6.7808	0.0096155	2.017	0.033543	U25 - U41; U44 - U41	195009	109288	144554	127653	135659	131071	48486.5	63292.1	135037	161074	154773	67547.8	83913.8	82616.2	75249	81628.1
1231	168.102	2.36					5						839113	557520	661231	494073	570530	619899	368070	519280	617950	876970	832550	556923	580109	592733	533476	507041
1555	168.123	3.99					5	8.939	0.0036133	2.4421	0.016678	U44 - U25; U44 - U41	98447.5	141340	106012	90085.7	77226.7	65700.7	57592.4	86050.8	102283	81158	85305	177819	107524	81474.7	76614.3	80810.9
2670	168.534	1.51					5	10.8	0.0017241	2.7634	0.0093176	U25 - U41; U25 - U44	161859	124436	106857	141690	110534	92614.8	33442.8	57944.5	124995	160075	136677	30747.8	32695.7	59657.9	44218.9	41567.9
1267	169.061	1.53					5						1.68828e+06	941121	1.21284e+06	912611	1.05222e+06	1.49006e+06	551023	813392	1.77081e+06	1.89013e+06	1.6991e+06	523776	526547	651691	546508	654920
2210	169.062	10.82					5						728346	784380	846611	673290	685589	756155	846473	749210	856786	691551	701985	774266	775086	807922	816426	848268
5569	169.086	8.07					5						607258	716737	668162	417911	558366	682301	736486	603313	562488	553872	538632	177685	283280	551090	359569	622735
1609	169.097	3.28					5	22.855	5.5467e-05	4.256	0.00079228	U25 - U41; U44 - U41	532655	265017	369335	186733	261715	157212	47145.2	54117.8	200288	147343	111901	128580	156052	206740	154442	167582
1750	169.097	2.26					5						569103	748598	898329	312722	702788	923826	326396	701760	1.6906e+06	745265	617773	124223	78844.3	461091	150698	621888
2094	169.097	6.39					5						175234	118607	139449	77347.2	122922	138123	78859.1	83171.8	188496	80177.5	143915	72010	75571.1	93435.1	77158.4	84478.5
2042	170.033	1.59					5						254935	244184	200737	191636	165811	230969	120819	141931	308770	219238	263294	95836.8	114108	152051	93895	148067
927	170.048	0.83					5						78600000	64300000	67800000	57800000	62000000	51600000	30500000	41900000	62700000	73700000	64800000	51800000	53100000	58200000	46500000	47100000
1505	170.069	1.66					5						611936	316407	420848	373810	417414	521981	164324	245813	816186	651213	533218	200466	219241	211737	288326	173321
1418	170.081	2.35					5						302223	311465	349777	384539	383455	270117	213615	197927	308191	455724	425044	239492	550754	360388	265959	310556
1047	170.117	1.67					5						6.59983e+06	4.46916e+06	5.10573e+06	4.6869e+06	5.00662e+06	5.50568e+06	2.74643e+06	3.83447e+06	6.60411e+06	7.24451e+06	6.81595e+06	3.91801e+06	4.49238e+06	4.1729e+06	3.74359e+06	3.92838e+06
1262	170.117	1.56					5						819925	615034	5245328	587354	570350	680674	392488	499369	6.67597e+06	859717	814335	555687	606090	4.18916e+06	523009	509437
7117	170.117	6.77					5						120235	136974	122305	102629	101998	121552	132088	114319	146480	117655	109235	103321	87576	112875	114148	129460
1350	170.117	1.16					5						787604	604098	611107	592410	575911	647991	434941	455281	918736	829403	696719	434658	568681	528612	572130	592181
5327	170.57	1.7					5						110126	63842.6	58446	37823.2	74028.4	31424.7	39268.7	56003.6	121078	112423	106398	39291	41533.8	31483.7	52035.8	33823.3
4243	171.028	1.85					5						193835	154800	115874	94820.3	145745	108285	59262.7	72685.1	84683.7	71775.2	93872.5	41286.1	37074.3	75524.1	37493.3	94413.7
4732	171.038	11.41					5						833983	856707	869648	884989	818738	907816	823257	827046	801979	829048	847438	839334	791956	884632	919313	858346
1859	171.076	0.83					5	33.502	7.4205e-06	5.1296	0.00016688	U41 - U25; U44 - U25; U44 - U41	11400000	7470413	8.94739e+06	6372794	5.96808e+06	12400000	5.50305e+06	7.54996e+06	16000000	13300000	12400000	9.38324e+06	10000000	11300000	8.91563e+06	9.38636e+06
1898	171.076	1.1					5	43.611	1.7154e-06	5.7656	6.7155e-05	U41 - U25; U44 - U25; U44 - U41	896624	858362	703786	944633	900598	1.20971e+06	678740	1.06143e+06	1.71846e+06	2.6116e+06	2.19397e+06	1.27771e+06	1.27662e+06	1.4557e+06	973157	1.27465e+06
2493	171.101	9.6					5						6.29754e+06	3.00759e+06	4.63102e+06	1.65056e+06	2.55059e+06	3.13657e+06	1.23715e+06	1.76552e+06	5.70525e+06	3.27752e+06	5.28077e+06	809583	1.28253e+06	1.38414e+06	921712	1.77222e+06
5535	171.101	9.2					5						284467	281974	379288	323660	279455	248578	269802	240040	428739	257877	266309	237866	283794	271834	267847	272856
1556	171.113	6.55					5						163045	143895	164887	174237	157737	173412	171823	164686	162629	156647	163774	154561	162164	177785	164638	164325
1720	171.113	5.16					5						138115	75454.9	55584.3	67182.8	78995.4	81711.6	45214.3	57586.7	115135	91695.9	84854.4	88063.9	76953.9	23399.3	79343.1	99382.4
1992	171.113	7					5						167180	152777	164266	162221	184349	188102	202685	190877	141802	153768	164926	184881	185467	177994	170634	173728
5142	171.121	1.64					5						658838	448142	81043.5	476220	493163	526813	268211	379003	667973	717222	653155	413862	438097	400411	355031	374607
5182	171.121	1.76					5						612947	381716	31428.1	476220	493163	526813	268211	379003	41964.5	689245	653155	346542	438097	49779.3	355031	374607
2715	171.534	2.69					5	10.187	0.0021799	2.6616	0.011131	U25 - U41; U25 - U44; U41 - U44	109567	85106.4	78581.6	98418.2	84258.3	59024.9	25307.8	38532.3	111009	121055	127984	28893.6	25215.7	29770.8	28972.1	29444.9
5679	171.553	6.98					5						8235.19	7143.65	7428.24	0	9262.6	7598.22	11506.2	6418.03	6023.21	0	6713.67	5737.32	7556.78	7997.26	7599.86	8110.61
6257	172.041	1.65					5	21.106	8.268e-05	4.0826	0.0010281	U41 - U25; U44 - U25; U44 - U41	0	0	0	0	5070.66	7190.94	0	6336	6880.57	6314.44	8011.76	5875.59	5588.24	7267.33	6577.31	7039.41
2202	172.057	9.97					5						1.06022e+06	1.00292e+06	1.02547e+06	967158	1.00933e+06	1.02667e+06	1.16285e+06	1.12946e+06	1.05915e+06	1.04048e+06	1.06471e+06	1.05812e+06	1.11935e+06	1.10875e+06	1.05484e+06	1.04901e+06
4995	172.108	5.83					5						242747	143373	118928	127055	145359	189649	68891.5	132448	156410	198179	167436	111750	101541	92836	108072	112943
1122	172.133	1.82					5	7.7774	0.0060079	2.2213	0.024877	U44 - U25; U44 - U41	3.25051e+06	2.11761e+06	2.3768e+06	2.47618e+06	2.33117e+06	2.93431e+06	1.20358e+06	1.87258e+06	3.3444e+06	3.93335e+06	3.28677e+06	1.64665e+06	1.84704e+06	2.07259e+06	1.69721e+06	1.84854e+06
1316	172.133	2.45					5						825023	575681	756930	547205	589002	645961	301280	439577	981272	650311	582833	426600	409611	551306	383568	431040
3400	172.133	2.27					5						1.00294e+06	692838	763638	670236	706192	833367	329398	500971	960910	1.01808e+06	893305	458414	453093	567536	458768	526882
3436	172.133	1.72					5						3355072	2114225	365626	2.46135e+06	2.37645e+06	2.93963e+06	1.20002e+06	1876098	482558	3916254	3.32701e+06	1.65967e+06	1.90882e+06	285122	1.68181e+06	1.88798e+06
4213	172.133	2.89					5	6.9322	0.0089327	2.049	0.032585	U44 - U41	401362	282008	319037	262972	273759	323840	146276	200054	409981	389303	353060	182828	197551	248909	180939	228719
5368	172.169	11.48					5						216510	269493	201208	136916	133140	218198	157582	134309	122959	195530	184763	129878	113226	146921	106396	163715
2417	172.942	1					5						150224	178343	142308	166489	157179	170739	251149	204351	109033	103926	144286	113263	158899	155861	165691	125306
4708	172.943	1.13					5						120123	59287.2	53265.8	152368	122429	137104	74507.1	158121	109033	100328	47625.8	95116	109620	129262	99871.4	89392.5
1247	173.034	2.94					5	7.4653	0.0069361	2.1589	0.027105	U25 - U41; U44 - U41	1.12602e+06	722407	980043	761329	664783	575509	272658	360924	872461	1.17406e+06	698395	605248	578012	730907	552396	382641
1640	173.044	2.37					5						329839	203996	282787	175635	225944	224716	72767.8	136885	337755	592229	289680	155312	120697	125947	114692	105202
1099	173.079	3.99					5						1.23723e+06	1.88873e+06	1.26696e+06	1.15155e+06	1.1129e+06	1.01735e+06	946414	1.04504e+06	1.25834e+06	995790	1.23874e+06	2.13261e+06	1.41019e+06	830490	1.1139e+06	901203
2658	173.092	1.34					5	13.242	0.00073103	3.1361	0.0047501	U25 - U41; U25 - U44	458573	333150	416773	286191	314007	212518	58486.5	252404	181643	154297	160561	74924.9	111398	115045	87197.9	91569.9
1179	173.092	0.84					5						2.78887e+06	2.02282e+06	2.3598e+06	1.87549e+06	1.88601e+06	2.46871e+06	1.08565e+06	1.53153e+06	3.00047e+06	2.64101e+06	2.34766e+06	1.09447e+06	1.17294e+06	1.26673e+06	1.07669e+06	1.06801e+06
2433	173.092	1					5						412148	341410	743979	421189	345288	365539	181233	252404	440837	339551	132338	188647	256224	96669.7	221447	91917.9
1703	173.103	6.1					5						96417.5	94529	101360	102054	103252	115573	105982	110471	97754.8	100292	101750	96971	106788	90726.4	104813	99834.8
2734	173.117	7.43					5						104999	159196	145319	83977.2	95731.6	134146	139283	117265	109850	107307	96793.2	29467.3	41905.5	106976	71325.6	117781
4715	173.139	2.93					5						41739.4	28498.1	32700.7	27328.5	24755	31702.9	17238.7	18313.6	49742.7	44371.4	41623.6	23762.1	35700	27342.7	11843.6	20070.9
979	173.539	9.97					5						11800000	11700000	11900000	12000000	11500000	11900000	12100000	12600000	12300000	11300000	11200000	12200000	12300000	12600000	12400000	12600000
2619	174.053	1.62					5						127881	141008	183262	76714.3	147792	219897	81364.2	170590	397353	207895	167683	62439.4	60760.2	123864	61401.6	150023
5273	174.053	1.76					5						128112	144867	197324	75885.2	30216.5	221646	84670.6	165429	388196	212218	161999	51198.5	55350.2	122955	59546.3	150081
4654	174.076	1					5						146377	122456	148559	128198	127247	147911	103551	81852.1	216923	194789	212805	82965.2	90768.4	113671	122366	156878
4275	174.091	10.65					5						136745	162038	172316	53635.3	102553	169202	237941	134057	100424	86502.4	106991	51745.6	128703	108668	74953.4	153619
4282	174.091	10.41					5						119348	160242	130521	92872.1	103689	151967	163544	133546	103242	85741	100849	109359	131569	111337	114152	143971
3878	174.111	6.08					5						189031	211409	181779	185071	176524	207196	176709	162300	180161	194474	194431	165146	155116	164337	175154	187763
1005	174.112	1.03					5	13.964	0.00057877	3.2375	0.0038966	U25 - U41; U44 - U41	19300000	14000000	15400000	13000000	13600000	12700000	6.49428e+06	8.91804e+06	15700000	14600000	13100000	8.1452e+06	8.53504e+06	9.73129e+06	7.37726e+06	7.82067e+06
1121	174.112	1.67					5						3.3304e+06	2.29143e+06	3.24575e+06	2.34993e+06	2.34063e+06	2.6077e+06	1.36655e+06	1.80009e+06	3.45563e+06	3.2559e+06	3.10923e+06	1.74069e+06	2.0331e+06	1.9402e+06	1.77087e+06	1.72645e+06
1156	174.112	1.49					5	23.303	5.0264e-05	4.2987	0.0007483	U25 - U41; U44 - U41	2.46133e+06	1.68054e+06	2.00465e+06	1.66673e+06	1.56107e+06	1.33234e+06	711290	917581	1.86935e+06	1.91269e+06	1.74205e+06	1.22579e+06	1.4966e+06	1.24993e+06	1.20655e+06	1.11198e+06
1842	174.123	6.1					5						46795.9	36272.7	37689.1	42178.6	32963	39196.7	23806	35603.4	49026.8	61940.3	54218	30201.8	41621.8	42723.8	34157.8	38907.2
7324	174.123	5.66					5						745169	501315	404018	343435	422584	456716	181178	295829	512156	1.14632e+06	825187	280388	268161	361151	317692	401706
1522	174.149	6.11					5						495408	310194	302974	329836	326780	399843	156028	251381	549043	593568	468139	182454	186552	161223	190225	215634
1725	174.149	5.86					5						215359	146439	144841	128698	120773	160554	67960.8	104426	156289	200989	142385	70850.7	67633.8	165884	77918.6	93024.4
1729	174.149	5.65					5						167049	102668	162170	110743	99762.4	136378	67388	74719.5	160305	119678	103350	68205.8	78539.4	58378	81711.7	94529.6
1798	174.149	4.18					5						119706	79336.6	80294.8	76313.5	77676.7	94671.6	42622.4	59639.6	130211	128262	127765	44133.5	43758.1	14642.3	42680.6	57959.7
1814	174.149	3.78					5						122853	79166.8	86389.3	63834.4	78302	81125.9	36975.4	50180.6	128244	99263.8	96975.3	44371.9	44105	58616.2	48757.3	56936.8
3535	174.149	5.49					5						173139	106294	119492	108885	94692.4	119064	41020.8	77297.1	148400	130095	109519	70065.2	87688.9	80170.4	48418	97813.5
1738	174.149	6.27					5						225179	149275	160703	156624	149839	193891	86201.5	123722	235579	246519	217790	94922.2	187652	104999	86256.6	132033
3540	174.149	3.47					5						50134.3	83326.5	114926	24009.7	28544.5	26364	15215.2	24763.6	112303	39205.8	46234.6	25759.1	20364.5	73530.8	14890.1	24954.2
5653	175.031	0.9					5						92295.2	45364.4	52666.1	65516.1	68606.9	85690.1	29836	62853.1	130542	109145	84276.8	63156.3	52283.5	84635.8	69453.4	25429.8
2643	175.06	1.5					5	12.737	0.00086492	3.063	0.0053778	U25 - U41; U25 - U44	194374	124749	117875	165118	137519	108678	60786.5	73328.5	128013	172987	116269	40837.7	42973.4	68267.4	58859.4	62810.3
4968	175.06	6.66					5	10.266	0.0021144	2.6748	0.010985	U25 - U41; U25 - U44	576724	397789	428664	286247	250560	221717	111093	171626	252201	408422	368184	127668	112769	124342	145616	183326
5109	175.06	1.19					5	12.282	0.0010108	2.9953	0.0060365	U25 - U41; U25 - U44	259595	204322	167090	254124	203509	136028	64934.7	102549	210855	257143	152578	60726.5	75164.9	90359.8	81514.7	88199.8
6180	175.071	0.99					5						285203	280760	170762	1.04297e+06	1.06274e+06	246810	166746	156117	284627	84536.1	85733.5	94026.1	144453	164043	63798.9	129196
1994	175.075	7.89					5						145924	200118	162234	145018	128833	156444	172344	159716	150360	111482	124879	177006	175031	145547	159394	153391
2121	175.096	5.89					5						44803.1	58768.7	57408.9	55050.2	51659.1	54864.3	65686.7	56138.2	44290.1	45719.5	52555.5	51291.7	54124.6	56239.1	56540.2	56118.2
1731	175.107	2.56					5	12.423	0.0009628	3.0165	0.0058153	U25 - U44; U41 - U44	532173	314896	358575	311192	318123	260360	80519.4	142475	451636	521277	496919	89733.3	81833.2	90730.3	79313.7	115572
1619	175.107	1.44					5						187053	140148	179710	233177	215170	245416	98682.8	147445	332047	283446	319857	150614	163232	186427	125908	144591
1233	175.107	0.94					5	6.1336	0.013305	1.876	0.042745	U25 - U41; U44 - U41	1.41582e+06	1.28566e+06	1.1829e+06	1.05197e+06	1.18361e+06	948948	396811	711480	1.29299e+06	1.40295e+06	1.24908e+06	762992	478523	874564	581600	752114
1996	175.107	1.82					5	13.576	0.00065535	3.1835	0.0043025	U25 - U41; U25 - U44	648448	453321	526375	475115	420433	403186	140390	236588	549484	545038	494740	181563	173983	221181	174319	206865
2524	175.108	1.05					5						887991	1.33603e+06	1.29123e+06	1.12043e+06	626577	690061	401648	370053	1.03739e+06	1.40776e+06	1.29229e+06	762992	833545	512387	581600	752114
2745	175.119	2.17					5	11.401	0.001381	2.8598	0.0078118	U25 - U41; U25 - U44	165422	94414	328459	89397.8	87866.8	62385.1	18853.7	39543.3	88591.6	88875.9	99514.4	24407.9	28662.4	42036.9	22755.4	31409.9
2616	175.119	2.48					5	56.928	3.7078e-07	6.4309	2.4495e-05	U25 - U41; U25 - U44; U41 - U44	454828	275412	313219	270424	263445	151221	52069.8	77320.9	266440	185410	209140	37543.6	45029.3	42036.9	39690.1	45014.7
4184	176.009	1.13					5						13400000	14900000	12300000	11300000	10500000	11900000	8123464	8.3274e+06	10100000	9591220	9319353	1740484	1.0018e+06	9409348	2.243e+06	9352828
1199	176.011	1.04					5						1.05551e+06	16100000	676781	792683	10300000	858928	7.74358e+06	7821102	842279	9.44931e+06	9.18184e+06	1.67723e+06	947089	9.64585e+06	2.19795e+06	8.73063e+06
1295	176.074	3.68					5	9.9952	0.0023503	2.6289	0.011663	U44 - U25; U44 - U41	180476	58709.4	323475	133363	90063.1	169060	27700.7	91464.7	867488	205257	254207	430395	622217	430627	583885	261046
1039	176.091	10.84					5						4.875e+06	5.48959e+06	5.43494e+06	4.45569e+06	4.61538e+06	4.99816e+06	5.56806e+06	4.95077e+06	5.16153e+06	4.342e+06	4.83439e+06	4.55256e+06	4.98702e+06	5.1451e+06	5.00727e+06	5.51797e+06
2538	176.091	1.29					5						582265	356721	323410	447715	289651	529132	257714	366758	561377	736519	714404	126747	516288	420448	299878	149430
4412	176.103	1.35					5	18.081	0.00017581	3.755	0.0017207	U25 - U41; U44 - U41	451778	364521	211389	241160	245805	122929	66632.3	103961	122119	100345	176631	98250	151983	359113	167647	345797
995	176.128	1.77					5	39.886	2.834e-06	5.5476	9.0775e-05	U25 - U41; U25 - U44; U44 - U41	28000000	19400000	21000000	17800000	19300000	12400000	5.88781e+06	9.11569e+06	15300000	13200000	11200000	8.78307e+06	9.71128e+06	9.72046e+06	7.97336e+06	8.47578e+06
1017	176.128	3.08					5	6.6525	0.010242	1.9896	0.035034	U25 - U41; U44 - U41	16700000	10000000	11800000	9.94868e+06	11000000	10800000	4.37876e+06	7.23412e+06	13200000	14000000	12100000	6.49065e+06	6.43564e+06	6982219	5.82202e+06	7.19308e+06
1064	176.128	1.32					5	6.5575	0.010736	1.9691	0.036256	U44 - U25; U44 - U41	6.6639e+06	4.63655e+06	5.42157e+06	4.33996e+06	4.5489e+06	5.26415e+06	2.49694e+06	3.85023e+06	6.8924e+06	8.2257e+06	7.55089e+06	3.90581e+06	4673874	3.92974e+06	3.63988e+06	3.47138e+06
1130	176.128	2.81					5						4.08686e+06	2.45987e+06	11700000	2.26335e+06	2.53604e+06	2.69535e+06	1.1094e+06	1.69565e+06	13300000	3.5539e+06	3.12057e+06	1.5831e+06	1.62056e+06	7.43989e+06	1.47853e+06	1.66681e+06
1154	176.128	0.94					5						2.69697e+06	1.81768e+06	3.13099e+06	2.52337e+06	2.03308e+06	2.32007e+06	1.26334e+06	1.7123e+06	2.93544e+06	11200000	10700000	1.61998e+06	1.7081e+06	1.77687e+06	1.44379e+06	1.59914e+06
3363	176.128	2.69					5						4.13028e+06	2.54133e+06	2.85998e+06	2.31464e+06	2.57874e+06	2.72217e+06	1.1287e+06	1.69435e+06	3.47035e+06	3566297	3.15603e+06	1.58038e+06	1.62346e+06	1.98653e+06	1.50272e+06	1.72518e+06
1442	176.143	7.9					5						204512	218713	234144	221876	234519	210183	224513	233766	214348	208333	231165	223864	235931	238198	238484	183955
5882	176.984	1.07					5						0	9247.87	13805.9	0	6413.77	0	0	0	0	10442.5	0	10536.4	0	0	0	11564.3
1852	177.03	1.88					5						45779.9	46160.8	38238.6	41853.2	39224.2	41614.4	50130.5	45332.7	37216	40670.2	36262.2	45868.6	50048.5	57331.1	57477.7	51511.9
1531	177.032	0.95					5						379898	262047	298078	212255	296882	330984	186737	197466	404335	311689	288448	255070	268439	287860	272035	342655
2557	177.057	1.86					5						413442	221709	218113	301237	303882	320583	98101.4	187783	339029	578014	408341	209125	265150	192369	162070	146775
1519	177.058	2.63					5						346813	190175	247637	220130	265376	329924	119574	203493	374023	409857	371913	162482	145617	184465	118927	156960
5572	177.073	9.15					5						68073.8	9018.57	8981.99	24034.4	12273.7	8269.41	11564.2	10389.9	7852.53	6904.96	7497.2	8950.02	10311	6368.95	10330.5	21553.6
5243	177.948	0.94					5						100560	123674	149455	126875	108681	113023	136822	162303	105144	168949	123153	106053	120904	138935	107064	72934.3
5319	177.948	1.15					5						71297.3	80456.3	78639.7	58373.2	114449	136373	103673	103055	88137	68432.4	80827.9	63027.2	75056	101154	74850.1	93828.1
1100	178.034	8.46					5						2.48122e+06	2.58373e+06	2.82009e+06	2.69852e+06	2.39082e+06	2.45026e+06	2.79926e+06	2.71079e+06	2.70157e+06	2.515e+06	2.4927e+06	2.62431e+06	2.74572e+06	3.01405e+06	2.68886e+06	2.76514e+06
2123	178.066	1.3					5						89571.5	78271.1	72089.1	122517	119766	82330.1	98034.6	41854.6	107575	51102.2	45309.4	47046	53278.6	55698.6	156210	130661
2091	178.086	5.95					5						103105	87845.9	80777	70386.3	51637	70906.6	47911.6	52113.3	106365	92968.9	98758.4	70937.6	78019.4	77389.9	84010	97229.3
5000	178.132	1.75					5	38.111	3.6524e-06	5.4374	0.00010653	U25 - U41; U25 - U44; U44 - U41	180657	132516	156917	118169	131932	93627.3	45161.6	63806.6	102074	94897.8	85727.5	66486.5	71086.8	72880.5	54054.7	62561.8
5037	178.132	3.07					5	26.597	2.5427e-05	4.5947	0.00043349	U25 - U41; U25 - U44; U44 - U41	107505	76551.9	84239.3	86204.9	85706	70557.9	38611.2	55195.2	94413.2	100372	93179.7	47746.4	45043.4	54159.3	37742.4	53109.7
1158	178.946	1.17					5						1.61306e+06	1.69227e+06	1.73468e+06	1.68832e+06	1.67269e+06	1.63831e+06	1.58223e+06	1.45088e+06	1.71019e+06	1.48796e+06	1.52879e+06	1.36976e+06	1.26065e+06	1.86596e+06	1.41409e+06	1.95454e+06
1010	179.004	0.9					5	14.071	0.00055943	3.2523	0.0038594	U41 - U25; U44 - U25	13900000	10100000	10900000	11300000	10500000	14000000	7.83436e+06	11100000	17300000	18100000	18700000	8.30896e+06	8.04866e+06	8.21188e+06	7.2146e+06	7.64348e+06
3718	179.005	2.17					5						128621	129501	122429	138699	132061	143372	129741	136761	132258	127291	132788	168406	143379	145824	137977	130555
1652	179.063	8.78					5						200280	289773	227381	161243	177930	291483	317811	221779	175193	248831	206781	119804	142182	198264	122017	188153
934	179.073	0.96					5						88500000	50200000	65500000	56600000	63400000	73300000	29600000	38500000	91300000	109000000	101000000	42300000	43100000	46400000	46200000	50500000
1864	179.073	1.15					5						8.71491e+06	6.6707e+06	7.37791e+06	6.26397e+06	5.6996e+06	7.37943e+06	3.83765e+06	4.60536e+06	10300000	8.26904e+06	6.60669e+06	4.45564e+06	5.73523e+06	4.40221e+06	4.93392e+06	4.79089e+06
4298	179.128	1.53					5						78578.6	62284.1	80571.1	57172.4	58013.1	68011.2	34735.8	50427.5	103568	90983	97453.2	48138.8	43104.7	40294.6	47978.7	37512.4
1430	179.575	9.09					5						410757	140626	248511	256595	304299	194836	327728	220221	451176	403610	257628	246517	174360	105176	75553.3	215813
6776	180.014	3.95					5	7.0192	0.0085656	2.0672	0.031546	U44 - U25; U44 - U41	19702.9	12376.3	20432.3	13188.9	19121.5	25197.2	14841.7	15471.1	37299.6	17378.6	19183.9	16252.1	21372.1	20581.4	16006.4	17457.2
1440	180.044	9.98					5						234714	271615	298243	251376	233537	211926	323457	259385	252441	242724	226140	260394	275807	288464	243133	270850
1066	180.065	9.95					5						3.90438e+06	3.96445e+06	3.94721e+06	3.81237e+06	3.62066e+06	3.89409e+06	3.85394e+06	3.91298e+06	3.91497e+06	3.67583e+06	3.5683e+06	3.92484e+06	4.08645e+06	3.98113e+06	3.98864e+06	3.77982e+06
3707	180.07	7.86					5						1.70311e+06	1.59105e+06	1.65577e+06	1.59351e+06	1.48831e+06	1.71895e+06	1.90236e+06	1.70896e+06	1705674	1.53452e+06	1.60154e+06	1.77994e+06	1787157	1768778	1.73701e+06	1.61442e+06
2507	180.077	0.92					5						6.59062e+06	4.00112e+06	5.06893e+06	4240011	4678358	5.40531e+06	2.32185e+06	2.946e+06	6.78397e+06	7955422	7855261	3188764	3.28346e+06	3.41574e+06	3.61376e+06	4036404
3514	180.078	3.09					5	6.6242	0.010386	1.9835	0.035414	U44 - U25; U44 - U41	148035	99815.6	141203	94416.1	105896	122080	53992.3	83794.8	159339	152395	150865	79379	75252.5	98346.3	77743.7	86911.2
1989	180.081	8.32					5	8.1072	0.005179	2.2858	0.022552	U44 - U25; U44 - U41	123085	126897	104622	217742	120241	136483	72296.4	143421	94188.3	186443	160417	271370	192288	120429	157474	107602
3421	180.101	7.76					5	35.852	5.12e-06	5.2907	0.000132	U25 - U41; U25 - U44; U41 - U44	2.46518e+06	1.53609e+06	2.08579e+06	1.17342e+06	1.28648e+06	1.0782e+06	381489	541937	1.57794e+06	1.21414e+06	1.39483e+06	278496	255372	366847	297622	328646
6309	180.102	6.65					5	19.27	0.00012932	3.8883	0.0013946	U25 - U41; U25 - U44	216183	204749	218909	158498	164703	81049	54981.6	49866.2	142918	112185	103519	41413.2	45284.4	60804.4	76000.3	84784.8
6416	180.102	12.64					5						168667	380641	291324	212883	186111	200752	219741	185314	252550	190805	223998	212499	222196	243970	247124	247210
5138	180.138	10.23					5						72979.4	87923.9	88196.5	53318.9	73176.1	89108.9	123517	79963.3	72632	68815.3	73962	61349.6	81426.3	72344.8	64898.5	86894.3
6791	181.008	1.09					5	6.9546	0.0088365	2.0537	0.032431	U25 - U41	62819.1	0	8524.74	20797.3	6901.15	0	0	0	0	0	0	0	0	0	0	9908.94
1364	181.043	1.81					5						254998	330420	232302	268994	264920	288727	405399	329329	138251	243001	257645	283934	316522	340061	375495	340906
5802	181.047	6.61					5	6.8534	0.0092811	2.0324	0.03281	U25 - U41; U44 - U41	56870.7	29680.1	39730.3	46292.1	42402.4	22535.5	21442.4	27801.7	37163.5	36937.8	36409.8	17651.6	21463.7	27425.8	23259.5	22248.7
1120	181.07	0.99					5						3.98215e+06	2.21055e+06	2.81512e+06	2.59767e+06	2.84546e+06	3.2068e+06	1.33964e+06	1.69086e+06	3.98081e+06	4.73187e+06	4.30544e+06	1.85595e+06	1.90114e+06	2.05209e+06	1.98029e+06	2.17885e+06
2156	181.097	4.49					5	48.911	8.9239e-07	6.0494	4.3475e-05	U44 - U25; U44 - U41	21110.6	19354.9	26264.3	16310.9	15998.3	25880.7	18519.8	19908	44716.2	24311.1	27674.9	33638.5	38277.3	43714	35725.5	49197
4808	181.103	1.49					5						112841	83540.8	98133	90236	86498.2	108856	56876.5	78576.6	125448	113545	110577	59900.6	71242.2	79663	61598.3	67423
2488	181.105	6.19					5	41.232	2.3533e-06	5.6283	8.0025e-05	U25 - U41; U25 - U44; U44 - U41	10600000	7.55987e+06	8208892	6.6905e+06	6982135	3.06568e+06	979392	1.49005e+06	4.35037e+06	3.91921e+06	3565665	1.81433e+06	1.67928e+06	1959282	2273666	2.73517e+06
5337	181.541	1.54					5						112609	110536	105823	97812.5	79754.1	89484.9	66057.4	70934	150059	111900	119332	48412.2	46883.8	76267.3	47775	78959.9
5466	182.027	2.09					5	6.8871	0.00913	2.0395	0.032615	U44 - U25; U44 - U41	85269	52366.2	66845.3	44959.2	53132	76830.2	35796.9	47735.1	116366	78265.8	61870	52572.5	49579.7	63500.2	48215	52758.2
4191	182.081	1.24					5	64.24	1.8243e-07	6.7389	1.6069e-05	U41 - U25; U44 - U25; U44 - U41	1.7825e+06	1.30802e+06	1.44068e+06	1.10518e+06	1.16831e+06	1.64103e+06	871049	1.18762e+06	2.18737e+06	3.18373e+06	2617197	1.99403e+06	2426257	2.30985e+06	2.02532e+06	1917465
6153	182.103	1.93					5						7466.33	7610.34	5730.94	6555.77	4922.89	4009.69	0	0	7542.37	4425.53	4311.61	3759.69	4779.21	5463.59	5975.69	0
4209	182.117	6.16					5	35.182	5.679e-06	5.2457	0.0001396	U25 - U41; U25 - U44	556667	302299	331508	319014	372801	195984	78288.6	83413.5	193423	224178	200930	97185.2	109523	91912.6	116386	138512
1281	182.117	2.21					5						973691	717328	814582	617214	701167	762413	370884	512871	956928	1.05809e+06	914910	481635	492850	577669	437525	469323
1411	182.19	8.77					5						138414	203623	166588	195748	168179	219621	145335	116712	201868	182485	172739	302575	269880	138241	147847	147735
6711	183.042	2.69					5						15022.9	9007.94	8279.1	8257.8	7179.63	12838.1	4809.21	3705.83	18670.1	13783.8	17706.7	3864.85	4043.47	4772.71	4599.15	4821.41
1025	183.101	7.72					5						9.09482e+06	10900000	10300000	8.76653e+06	8.78465e+06	10200000	11600000	10200000	7.40083e+06	7.84525e+06	7.5115e+06	6.95935e+06	6.53588e+06	10400000	9.52335e+06	10100000
2801	183.12	2.2					5	10.974	0.0016158	2.7916	0.0088492	U44 - U25; U44 - U41	107107	83065.6	88642.9	68388.6	74277.5	84643.5	40887.1	53560.1	106187	118282	96510.6	59531.9	60544	67569.9	52718.5	59613.4
3765	183.565	11.41					5						695687	638022	630560	558804	574409	629878	642292	636274	639339	654963	612888	627537	623664	699084	718436	668114
1059	184.06	0.9					5						4.56031e+06	3.71762e+06	33800000	3.60097e+06	3.99195e+06	27700000	2.88514e+06	3.4243e+06	23700000	4.97185e+06	32600000	3.6608e+06	26200000	3.86096e+06	3.0339e+06	25700000
2159	184.086	3.28					5						37433.3	31507.3	38915.6	38921.8	57063	56811.2	33254.1	27052.2	75055.3	68155.5	67057.2	29540.8	33719.1	35447.3	35456.5	36916.3
1958	184.096	1.24					5	16.369	0.00028111	3.5511	0.0023152	U25 - U41; U44 - U41	528051	470984	529719	481756	536698	327065	221319	252273	331380	266626	262431	247174	288314	272772	252762	270232
5194	184.096	6.3					5						69243.8	170898	256055	69724.1	140972	446255	310254	204314	189688	169946	145329	52190.9	69758.8	218478	52977.7	95368.9
4828	184.105	7.78					5						951653	1.28323e+06	1.05659e+06	962594	907251	1.13486e+06	1.25306e+06	1.11559e+06	801547	47687.6	810452	740850	702054	1.14054e+06	979588	1.11105e+06
1283	184.133	2.36					5						781817	568904	736271	561746	623129	769180	353707	508834	916466	838413	784722	461129	449729	579964	426815	496396
1028	185.047	11.41					5						5.7599e+06	5.47538e+06	5.43781e+06	5.45595e+06	5.05519e+06	5.44558e+06	5.86939e+06	5.56667e+06	5.5794e+06	5.35082e+06	5.23718e+06	5.54615e+06	5.59257e+06	5.67245e+06	6.49379e+06	6.08616e+06
6774	185.089	3.11					5						32382.5	21234.4	16966.4	22391.9	29216.7	40684.9	17366.2	35625.4	24426.9	30571.8	36998.4	17168.6	23674.9	17590.7	21370.5	31539.1
6664	185.092	3					5	18.402	0.0001616	3.7916	0.0016053	U41 - U25; U44 - U25	40431.4	29377.7	32060.3	27107.4	29216.7	45501.6	27997.1	47748.2	71975.9	54890.5	47917.7	29116.3	30964.7	40831.9	29970.9	33404.2
6865	185.092	2.8					5	14.551	0.00048156	3.3173	0.0033934	U41 - U25; U44 - U25; U44 - U41	30761.6	28042.4	32060.3	25330	25939.9	32381.1	23389.4	29547.3	71975.9	46903.6	44658.4	29116.3	27920	40831.9	28824.1	28193.1
1853	185.092	1.16					5						87800000	54800000	64300000	48200000	55700000	90400000	42600000	65900000	102000000	107000000	98700000	73700000	75800000	74100000	65300000	60200000
4190	185.117	11.57					5						1.95451e+06	348008	937840	315291	380734	686287	581334	378053	523374	537424	709300	178533	319795	273973	346038	759617
2744	185.136	2.4					5						90266.1	83993.9	98396.8	61130.2	85131.7	86411.4	42915.7	62748.1	111126	99460.2	82968.9	46232.3	48951.5	63869.2	54131.2	58961.6
1959	186.076	0.9					5						367704	318139	353707	277564	291637	292299	256418	265553	437003	363207	297007	250725	277110	288422	251532	291648
2750	186.112	2.34					5						97450.8	129399	110668	83110	77886.3	92677.4	80525.5	72257.3	125858	73975.5	79996.1	49682	77117.6	74848.3	79675.3	99835.1
1941	186.112	0.98					5						634395	522007	541138	472763	472788	543734	334980	363105	697071	654285	621607	367300	399868	444594	433864	474597
5659	186.112	1.24					5						256375	283102	239823	263907	240664	230486	185125	165996	311227	324444	248307	159813	198895	201372	216562	224278
1801	186.149	4.65					5						100137	74984.2	88447.8	69792.3	73303.4	83773.5	46398	57270.5	119199	105234	93900.8	50576.6	46035.2	24619.7	52693.4	70280.7
1850	186.149	5.97					5						69729.7	90360.8	97727.8	97901.1	46543.6	53231.8	53000.1	37962.4	111706	63994.7	57739.5	30441.8	38773.8	52376.8	53813.5	80933.6
1819	186.149	6.41					5						202535	145159	167969	132260	123964	157067	79275.5	56582.3	211239	208714	182269	82241.2	84946.6	115561	82849.9	110409
3544	186.149	4.48					5						105266	74984.2	84604.4	42628.6	77615.5	42442.6	21976.1	35201.8	114757	112267	99671.6	54959.1	39347.3	66687.8	29216.7	45261.3
6529	186.589	8.15					5						86270.5	90390.8	84158.9	86217.1	85024.4	85913.4	80884.4	86049	73262.4	67287.9	85538.9	66349.1	100571	98062	92589.4	84741.9
4236	187.059	2.77					5						202270	164515	119932	143253	195493	140370	97489.1	110109	136110	176169	102421	65102.5	59008.1	68511.2	56236.9	78456.8
2544	187.06	2.29					5						140726	168633	243762	106337	187888	220886	105504	102539	265994	616835	234803	77807.7	62025.9	99118.6	63283.6	83054
5983	187.071	0.97					5	14.195	0.00053805	3.2692	0.0037415	U44 - U25; U44 - U41	54445.6	33354.8	68006.6	33028.1	33258.7	61604.9	27130.3	55092.3	41657	48115.1	62717.5	50674.5	86453.7	52917	70472.8	53051.5
1951	187.096	7.13					5						275203	335477	321410	293044	312584	312944	352760	321887	311386	279158	276108	286978	322973	317677	315663	350944
2122	187.107	1.88					5						109705	69176.3	231718	70781.5	76530.9	106403	47420.6	64681	159906	136830	135476	52520.9	53988.7	60096.8	52236.3	48907.4
1241	187.107	1.51					5						1.36564e+06	952510	1.12154e+06	736348	775007	1.04467e+06	458180	556368	1.42463e+06	946852	826708	650237	697462	767178	639687	712394
3302	187.107	1.39					5						1.38798e+06	983715	1.1301e+06	740306	794635	1.04467e+06	458180	576820	1.42463e+06	955629	851564	66685.2	726663	799708	661594	714805
1071	187.123	0.96					5						5.08133e+06	3.78944e+06	4.60165e+06	3.56741e+06	3.59493e+06	4.10892e+06	2.27118e+06	2.87842e+06	5.39836e+06	5.21368e+06	4.8894e+06	3.60444e+06	3.59906e+06	3.99625e+06	2.81973e+06	3.42227e+06
943	188.07	11.41					5						30900000	29300000	31800000	30800000	30700000	31900000	34300000	34400000	31300000	33600000	31600000	35600000	33600000	31900000	35700000	35000000
1492	188.091	1.37					5						204946	259344	334711	317377	378971	281479	222111	461740	1.37896e+06	343297	336529	191728	224718	328496	131174	348172
975	188.101	3.27					5						12600000	13000000	12700000	12400000	12600000	13100000	13100000	12500000	12900000	12800000	12900000	12200000	12700000	13100000	12600000	12300000
4210	188.164	6.85					5						611139	427561	500157	390041	410175	475525	202558	309924	580037	585574	529363	202208	171319	290429	209650	311835
4133	189.019	1.66					5						36715.2	29695.6	24817.1	25825	19421	24415.9	10639.2	14837.6	40301.6	40485.1	31463.4	20729.3	22390.2	28068	16002.8	11765.1
1646	189.039	2.94					5	7.7287	0.0061427	2.2116	0.024877	U25 - U41; U44 - U41	235328	149567	174229	158592	142271	124701	55228.7	81525.4	165558	258059	134389	121737	118202	138588	92693.8	85225.8
2173	189.039	3.35					5						214389	237632	225966	72644.2	177155	223788	109542	92627.5	130744	147653	199435	31238.9	30538.4	79248.5	19328.2	92394.8
5279	189.071	2.34					5						180505	151192	120892	144340	145278	181604	123786	165678	193758	237585	180859	162312	201317	190932	179468	177396
1057	189.076	2					5	7.7372	0.006119	2.2133	0.024877	U44 - U41	3.34486e+06	1.9483e+06	2.56991e+06	4.13817e+06	3657443	2.01074e+06	860946	1.64413e+06	1.68044e+06	5.27005e+06	3.84193e+06	3.35698e+06	3.97666e+06	2.95889e+06	2.64886e+06	1.80194e+06
5008	189.089	8.68					5						90871.8	122278	101050	63912.7	101174	124359	128336	86300.4	84483.4	126934	101600	11963.4	23733.7	82721.1	29360.8	88676.2
1836	189.123	4.72					5	6.424	0.011478	1.9401	0.038271	U25 - U41; U25 - U44	99766.6	65728.4	70930	62528.4	59880.8	60690.1	28728.2	34558.8	78965.9	85399.7	80903.9	31766.5	32668.5	41290.3	32931.7	36115.1
1837	189.123	5.62					5	21.024	8.4295e-05	4.0742	0.001036	U25 - U41; U25 - U44; U41 - U44	177210	89035.1	123574	119320	120234	99083.4	29422.4	51209	132908	109460	116442	32172.9	33924.4	29725.5	29523.1	35500.7
2720	189.123	2.08					5						59156.4	32702.8	266067	67727.4	206362	65796.6	34560.3	68277.3	76827	116074	117703	47210.7	48156.3	72666.8	36907.9	38012.4
1313	189.123	1.39					5						914224	628940	782176	521685	547260	724348	305333	369826	958024	910779	754565	425240	498555	500914	423155	433774
1620	189.123	1.64					5						892963	575246	702706	640673	579842	421869	309733	235660	741309	548103	535787	140094	144853	142472	452691	458370
1785	189.123	2.25					5	20.283	0.00010067	3.9971	0.0011693	U25 - U41; U25 - U44; U41 - U44	381219	193028	255955	215860	196914	161597	55441.8	85640.1	262135	271709	255977	56901.6	52183.5	72666.8	43127.5	57724.3
2519	189.123	6.08					5	38.113	3.6515e-06	5.4375	0.00010653	U25 - U41; U25 - U44; U41 - U44	1.62629e+06	931865	1.06161e+06	1.14184e+06	1.10534e+06	850914	231350	385177	1.2855e+06	1.15267e+06	1.1152e+06	152821	127906	154481	176146	222415
2550	189.127	10.73					5						739802	470371	432005	408444	482580	705817	250489	227906	1.03279e+06	539833	752761	208625	162879	177236	145634	223050
4273	189.134	2.23					5	10.005	0.0023412	2.6306	0.011663	U25 - U41; U25 - U44; U41 - U44	118817	61427	85584.8	53592.6	53935.4	52038	16099.8	25122.9	94433.2	90327	73532.5	17382	18287.3	20870.9	17815.7	20539.8
4888	189.134	6.96					5	33.895	6.9629e-06	5.1572	0.00016355	U25 - U41; U25 - U44; U41 - U44	213892	134951	170084	133819	136515	98810.7	27867.8	33358.2	158087	76427.7	87320.5	17105.7	11178.9	28954.7	8299.87	15424.6
4821	189.16	1.8					5						71180.5	48536.6	49331.1	68345.2	53246.7	23090.4	10064.5	21057	37277.6	67388	57350.4	27309.4	32660.9	28211.1	22519.3	10418.7
1606	190.071	2.07					5						185037	122637	145272	245208	311662	200600	73669.8	113447	242346	357190	203883	131858	201551	230881	123681	159961
2238	190.086	8.99					5						278345	307830	311277	293346	300822	295845	339090	315537	299096	246585	263065	308160	311227	348314	316101	313467
5752	190.086	10.41					5						8500.31	9742.71	11313.5	10286.1	7928.11	0	10734.2	9428.44	9631.34	8328.19	0	0	9241.76	7772.67	11741.9	11753.6
2333	190.089	2.65					5						123193	76538.4	99056.2	86475.1	91721.5	96336.9	31582.6	65869.6	121121	115867	113057	63447.9	66155.7	75028.6	56654.6	59412.2
1012	190.107	0.75					5	7.1861	0.0079088	2.1019	0.029435	U41 - U25; U44 - U25	11000000	7.64012e+06	9.22361e+06	9.07071e+06	8.88925e+06	11500000	5.19606e+06	8.29251e+06	14300000	14400000	14700000	6.59811e+06	6.82287e+06	7.33216e+06	6.24461e+06	6.28638e+06
1138	190.107	0.91					5						3.41736e+06	2.53232e+06	2.80669e+06	2.01645e+06	2.30581e+06	2.72209e+06	1.20088e+06	1.61e+06	3.35418e+06	2.90105e+06	2.42664e+06	1.83966e+06	2.05437e+06	2.13931e+06	1.91219e+06	1.94728e+06
1310	190.143	1.39					5	10.266	0.0021142	2.6749	0.010985	U44 - U25; U44 - U41	634591	434277	524907	452468	448425	516592	276263	391165	742920	788387	691583	412082	513564	437476	409847	339675
1446	190.143	3.35					5						483709	303271	373094	293365	300778	356034	164900	240982	482007	508579	475953	211336	241340	149129	187700	219860
1537	190.143	3.02					5						837947	496392	356530	472524	532916	253054	106670	169625	527385	1.0524e+06	938750	161636	181666	291659	157182	170490
1830	190.143	5.76					5						86008.1	52345.1	18110.4	72397.5	58349	79675.1	43625	52609.2	55633.9	103907	76734.3	32006.3	43682.8	7860.98	44500.9	49106.4
3309	190.143	1.7					5						101046	207950	80541.8	155817	78248.6	71038.5	190290	57665.5	139588	180398	1.69684e+06	51669.6	66964.5	62324.3	264914	236290
1335	190.143	1.53					5						1.47707e+06	1.00388e+06	998135	1.09174e+06	1.11767e+06	271002	186007	228946	362125	2.87484e+06	2.79761e+06	374336	423189	282063	306312	280459
3294	190.572	8.71					5						73041.3	98468.2	94670.6	76598.4	69005.3	71737.6	84868.4	82270.2	74540.1	67180.3	69374.2	88257.6	97929.8	92091.7	93933	96314.7
1370	191.055	2.4					5						665125	267667	443117	342189	327454	295564	52634.1	245261	604232	701816	443346	259946	236888	246147	244166	195658
2037	191.58	7.86					5						97681.9	108562	110440	114871	99574.9	104058	156002	119905	96591.8	115011	90474.3	104589	115513	149964	110565	119037
4187	192.094	7.61					5						5.12632e+06	3.6242e+06	4.10402e+06	4.46235e+06	4931313	3.67914e+06	3370339	5.57649e+06	5.28854e+06	4.62014e+06	4821677	5823205	5.57791e+06	5.6839e+06	6.34566e+06	5.13245e+06
1484	192.101	6.25					5						289442	194683	229158	174500	187815	246931	128259	152154	336894	282386	252590	199713	205028	274462	231427	321181
1009	192.123	1.02					5						14600000	9.9562e+06	10600000	9.39328e+06	9.72135e+06	11900000	6.12018e+06	8.60682e+06	12700000	15100000	13500000	7.37441e+06	8.22668e+06	8.00648e+06	6.93169e+06	7.18657e+06
1108	193.02	1.27					5						4.00967e+06	3.0609e+06	3.10217e+06	2.80873e+06	2.99803e+06	3.47526e+06	1.65328e+06	2.50266e+06	3.89437e+06	4.33131e+06	4.12201e+06	2.50206e+06	3.55412e+06	2.36848e+06	2.84255e+06	2.45202e+06
6504	193.036	3.41					5						7607.53	5595.3	5855.33	7773.19	5853.89	8175.62	5807.5	6049.65	10549.1	6548.96	6040.52	6921.56	9837.36	8449.16	6872.82	8388.21
3268	193.07	1.03					5						1.06098e+06	906657	948904	1.12215e+06	1.34613e+06	1441578	1.01148e+06	1.03845e+06	1.85661e+06	1.60303e+06	1.53354e+06	1.19987e+06	1089973	1.00605e+06	819702	963801
1530	193.089	3.08					5	6.7098	0.0099565	2.0019	0.03428	U41 - U44	1.12711e+06	533152	572231	645871	593680	898129	275839	409656	1.52633e+06	2.36857e+06	2.16044e+06	172230	180546	340168	228322	321784
3372	193.119	1.04					5						2359006	1.59423e+06	1.88812e+06	1.44723e+06	1.45661e+06	2.15978e+06	916023	1.24489e+06	3.17172e+06	2.29764e+06	1.9281e+06	885797	969596	1.1407e+06	830358	883154
1977	193.122	8.65					5						132448	255002	212656	146732	119041	183292	256269	192357	203918	162327	93520.5	107893	225240	159777	212876	262055
4673	193.122	8.45					5						161849	255002	212656	146732	128755	203892	241299	183942	203918	162327	145617	107893	127060	159777	160711	197951
5483	193.611	1.61					5						41337	23734.8	24835	52830.5	42026.7	46476.2	10334.2	24208.2	87937.3	67197.4	63643.4	17889.4	23838.9	27829.4	23950.3	26229.3
6770	194.048	1.16					5						160945	140105	288580	313158	90675.4	100988	84070.5	58307.3	193467	173528	130663	730226	949738	250707	643763	39477.1
4555	194.081	10.24					5						106770	121187	95013.7	102591	90278	102213	1.74812e+06	95854.5	151343	86012	26500000	98728.6	146297	99815.9	108966	118506
4579	194.153	7.63					5						37738.6	26280	45323.5	25693.7	20831.3	28851.2	56811.1	0	142588	26130.5	1.54862e+06	0	0	0	0	8359.13
2526	195.076	1.54					5	155.89	8.2278e-10	9.0847	1.0871e-07	U41 - U25; U25 - U44; U41 - U44	611221	458859	568151	390102	378248	647926	320180	394233	976693	857311	781244	77414.1	90108.9	85409.4	78965.6	80124.5
2581	195.1	7.53					5						351334	362418	357731	263510	270818	395366	345750	328670	277909	359871	247305	195620	188709	308337	206595	333562
5027	195.113	7.02					5						86218.8	89345.3	88839.7	86264.1	86577.4	89092.3	81556.6	99442	92791.1	79747.5	85110.6	86919.2	86415.7	98033.1	95633.9	93575.3
5201	195.137	10.86					5						146111	211819	192183	109624	122506	186680	239226	127946	191701	134260	144059	63279.8	107167	138823	107621	199831
3434	195.948	1.16					5						297298	323562	293064	331189	249191	286479	297527	262250	166376	230359	211466	196915	173759	292763	221850	294240
1976	195.958	0.95					5						256942	270281	252278	264507	244003	231707	329814	288990	191666	153510	201312	187577	225620	212242	198963	155827
3295	195.958	1.09					5						165398	245115	192797	113322	214435	228063	138457	136842	167372	168085	182339	87781.4	206004	202542	168716	146310
7064	196.096	7.17					5						188639	176128	198804	164691	217885	291144	139915	185719	364512	273657	288080	107569	85232.6	145142	153904	145065
1163	196.096	2.31					5						1.63355e+06	1.20954e+06	1.19906e+06	1.20459e+06	1.20399e+06	1.78364e+06	951689	1.299e+06	1.85385e+06	2.20816e+06	1.88032e+06	1.07964e+06	1.14534e+06	1.24038e+06	1.09189e+06	1.1016e+06
1237	196.096	2.61					5						1.0608e+06	579684	728671	554038	639966	865885	352986	521020	1.01581e+06	1.47903e+06	1.34032e+06	593575	555744	553066	591831	625790
1533	196.096	2.79					5						318113	246223	227576	190323	196150	252801	357153	180721	385348	424337	318002	162303	187234	200127	595773	641068
1168	196.133	6.03					5						2.78023e+06	2.0393e+06	1.65386e+06	1.91378e+06	1.81144e+06	2.11729e+06	899340	1.29625e+06	2.05157e+06	2.27996e+06	1.92964e+06	1.14357e+06	1260958	766114	1.29154e+06	1.46477e+06
4406	196.133	9.37					5						396145	474832	479934	287934	255010	411922	400948	340876	361633	292859	344977	312074	387064	348101	311016	427456
1238	196.133	6.41					5						2.07273e+06	1.43164e+06	1.7118e+06	1.11788e+06	1.16322e+06	1.26795e+06	520400	723141	1.79442e+06	1.34907e+06	1.14526e+06	697937	606604	1.01992e+06	723160	1.03522e+06
1515	196.133	6.27					5						463986	336531	355186	312206	299803	348404	157729	241810	508832	439988	373933	214737	225364	251069	215022	261354
1735	196.133	5.5					5						157795	102744	166225	121654	108761	146877	72885	84172	123832	151644	131450	63858.9	74349.5	91273.8	93297.3	109673
1345	196.956	1.18					5						318786	366193	335685	321097	290789	351080	342599	324120	343102	353966	395530	323254	299079	379223	331904	397121
5517	197.1	2.64					5						117279	63431.8	85231.3	68562.2	71268.6	94689.1	40690.9	55531.6	34404.5	164973	142166	64808.1	58047.2	32346.8	70034.9	70674.9
374	197.117	9.09					5						2.41081e+06	835833	1.668e+06	1.68918e+06	1.93624e+06	1.35327e+06	2.12139e+06	1.55118e+06	2.88243e+06	2.41572e+06	1.93069e+06	1.41943e+06	1.1764e+06	654387	568906	1400858
2791	197.127	6.62					5						63741.7	74121.1	61644.2	57206.9	49458.2	92996	38298.8	56325.8	59908.6	48364.5	63082.2	78614.2	62703.8	64650.4	65677.2	56788.9
1288	197.128	7.43					5						453093	520090	507575	478338	496097	498102	525224	513633	452220	481148	458968	489807	559671	519045	524184	518375
5151	197.136	6.36					5						237296	167599	61976.1	130943	133861	150506	64547.9	93727.1	211145	170875	148919	90793.7	84137.3	127138	82015.9	107736
6530	198.007	2.17					5						56391.4	44184.8	49179.3	53436.8	53615.4	48037.9	27656.5	31309.1	59073.6	61035.5	62156.9	35110.2	30109.4	40389.4	27603.2	36396.2
1081	198.076	1.16					5						2.63919e+06	2.77871e+06	3.04619e+06	2.5892e+06	2.76782e+06	2.60918e+06	1836191	2.37139e+06	2.80649e+06	3.53729e+06	3.18371e+06	2.66345e+06	3.19981e+06	2.36492e+06	2.8415e+06	2.10543e+06
2386	198.079	1.01					5	17.547	0.00020279	3.693	0.0018354	U44 - U25; U44 - U41	3.9598e+06	2.53307e+06	2.89377e+06	2.67391e+06	2.58251e+06	2.99756e+06	1.30786e+06	2130275	3586174	4.63027e+06	4.07142e+06	2.15011e+06	2182402	2.70787e+06	2.02426e+06	2.37187e+06
4472	198.086	2.25					5	15.599	0.00035119	3.4545	0.0027095	U41 - U25; U44 - U25; U44 - U41	49626.1	41657.6	35869.3	34524.5	43844.1	102628	74468.5	118175	82552.1	53530.9	64646.4	79625.5	77262.5	85284.4	76657.1	118270
949	198.106	7.87					5						32800000	32000000	32800000	29800000	29700000	32900000	34900000	32800000	31600000	30000000	30700000	31900000	31700000	29800000	30700000	30200000
1857	198.123	0.72					5	19.174	0.0001325	3.8778	0.0013946	U44 - U25; U44 - U41	12000000	13100000	10600000	9659302	8432279	7791178	4288499	7.26026e+06	9552779	14600000	15100000	11600000	16800000	15100000	9.59224e+06	8.28213e+06
1205	198.149	4.62					5						2.06157e+06	1.32958e+06	736051	1.17392e+06	1.25846e+06	1.29741e+06	552035	834767	1.83434e+06	1.66265e+06	1.40695e+06	878216	827746	153510	813719	997486
1357	198.149	9.07					5						318566	388993	399073	292894	321728	369364	432932	402778	342127	280197	423427	353729	383477	359753	347717	378715
1567	198.149	6.36					5						431006	323155	398348	276589	289936	306359	339587	201020	441940	352064	309931	180344	162280	246553	182193	491824
1577	198.149	6.07					5						334929	858028	753496	240351	220742	265967	339587	168079	916461	301688	246163	151541	134891	407921	158404	491824
2596	198.149	5.16					5						268937	197781	85530.1	164636	180227	213905	92466.7	128407	255348	251732	205374	122044	111332	30478.4	119975	142425
3373	198.149	4.4					5						2.08287e+06	1395166	1.48997e+06	1.18788e+06	1.26313e+06	109998	69624.1	840038	1.77119e+06	1.68562e+06	1.4341e+06	882078	136345	1.11164e+06	264182	1.00649e+06
3452	198.149	6.18					5						1161762	858028	753496	681186	754796	759237	339587	486165	916461	909525	781082	443185	452148	207475	403973	491824
3520	199.06	7.06					5						132720	197923	98476	181025	254767	131189	103655	104863	63671.8	83776.5	75584.1	84529.7	98312.5	95918.5	74570	98244.4
7370	199.08	2.25					5						226986	44934.2	98791.2	76171.3	79455.5	7089.13	0	0	0	214614	75607.1	35699.6	36949.4	41664.4	39693.6	19638.2
6455	199.081	1.14					5						268648	219772	341933	177843	181101	218485	156243	297962	351067	392754	296872	264682	283147	216442	305841	195448
1616	199.107	4.27					5						162072	101679	97013.3	93334.5	94172	122770	66127.3	84574.2	160544	182671	158816	135361	149667	17572.4	130092	137202
3472	199.107	4.1					5						168446	103940	117889	41720.2	102036	52984.8	14128.2	61835.8	155457	147808	162035	141111	119548	158128	34882.4	135790
2575	199.132	11.34					5						528967	352051	452993	267930	257965	435759	234912	270606	752817	403026	598941	143179	176437	205348	165348	222598
1935	199.144	7.5					5						380533	421515	441496	411241	408083	418880	494737	426234	375694	397135	412167	431237	454250	434492	486414	463999
4331	199.152	5.19					5						31653	29123.6	6690.43	26849.3	24152	28456.1	14627	20272.8	32204.5	34767	28411	17302.5	19160.9	5754.39	16374.9	23747.1
5521	199.152	4.7					5						143732	51330.6	29482.8	136886	118232	157592	67839.4	99984.6	33202	159498	83662.1	37416.1	110414	19920	97332.8	113964
4833	199.152	6.14					5						139805	103048	97659	87265.2	89240	91134	42290.6	66618.3	122525	36123.9	94768.2	46710.9	61407	56092.7	46358.8	64339.8
1351	199.18	10.65					5	11.737	0.0012238	2.9123	0.0071077	U44 - U25; U44 - U41	168512	169560	154984	178195	159462	176147	128496	143439	158326	181448	171902	359738	322034	133145	197270	163695
4812	200.055	1.96					5						63445.8	35010.6	33995.2	25660.2	32458.7	21535.2	7701.5	7173.54	9730.05	99355.3	37034.5	10972.5	19640.5	21479.3	20098.7	15264.2
6636	200.068	1.32					5						67235.6	47963.8	51100	60115.9	64227.3	46971.3	35942.1	36690.1	29410.5	30090.8	29371.8	32594.1	34935.4	36998.9	33964.8	30394.2
7208	200.07	6.56					5						32396.3	32250.3	43084.9	30156.8	30832.3	26669	34568	39417.4	31680.7	30351.3	33937	35914.4	31531.9	39808.2	33988.1	26817.1
7228	200.091	1.14					5						139846	208618	241288	226104	183631	105832	146763	80692.4	221259	266131	249133	140675	179614	190231	184453	172067
1621	200.102	1.09					5	21.484	7.5684e-05	4.121	0.00098762	U25 - U44; U41 - U44	1.34882e+06	887984	1.05488e+06	642588	826781	1.1872e+06	548419	663585	1.64036e+06	1.48447e+06	1.55977e+06	134476	139957	347680	137268	411007
7545	200.128	8.8					5						74553.4	82226.5	80486.3	42662.9	47601.1	88852.2	79212.3	63934.8	69947.5	65017.5	55129.9	29100.4	39985.5	61764.2	47564.1	69914.5
1625	200.128	1.83					5						212286	183130	199720	174156	148561	172715	105564	107329	244226	203829	168590	122504	149730	143823	141759	152801
7196	200.128	1.65					5						222567	183130	199720	170809	146456	176838	103569	109619	251675	210701	174038	122504	154740	143823	136829	152801
2741	200.52	10.56					5						85424.7	61893.2	82641.2	84384.7	83746.7	72171.6	63736.5	82926.3	93402.7	90215.1	80125.5	56446.9	83503.1	67429.9	79382.4	87992.8
4919	200.52	10.7					5						69762.2	68287.7	92490.1	84384.7	85566.7	83604.5	63736.5	83276.2	93402.7	90215.1	80125.5	53701	83503.1	67662.5	79958.3	87992.8
2539	201.037	1.18					5						485379	579987	320413	331501	436934	351739	242049	252637	180351	715955	749905	78562	103126	229764	120877	402169
2603	201.043	6.53					5						254014	266286	231659	289500	231252	252939	255850	259921	253298	267766	151491	152722	141283	149038	146333	130248
2518	201.068	6.4					5						1.50312e+06	935722	1.08869e+06	818449	880945	1.34791e+06	512353	923565	1.8002e+06	1.24468e+06	1.26568e+06	480701	606712	663770	487485	584894
1562	201.087	1.21					5	6.2821	0.012332	1.909	0.040606	U44 - U25; U44 - U41	355267	224426	242754	199168	238905	353193	140221	187349	390032	263648	293414	199096	207103	220216	167931	234214
1319	201.112	7.72					5						642616	846310	775930	647513	647535	774386	801068	762335	555481	624224	544664	524341	528436	877664	748362	854781
3556	201.123	4.11					5						99172.2	69990.1	56303.7	34307.2	55684.7	54785.6	14583.9	41750.6	92849.2	93703.4	83400.2	50098.6	34812.3	52441.4	25918.6	45074.5
2080	201.123	1.56					5						119963	138574	119420	120416	147745	132914	60288.9	76975	112598	273105	161403	94646.3	94383.3	112665	55563.9	85959.6
2134	201.123	4.25					5						93991.2	65584.8	54988.9	47453.8	50677.1	68774.7	34754.2	50006.4	96481.8	86950.6	77722.8	50098.6	47576.2	13443.6	47626.4	61733
5967	202.038	0.95					5						408826	228909	104515	323096	206034	196058	245108	217465	296979	346249	288804	66864.3	62313.6	269925	149206	239527
1839	202.064	2.24					5						72863.9	62205.7	43218	64012.8	67470.3	68813.2	61529.1	78099	57145.5	100323	76624.7	30295	38271.4	79515.7	28670.5	66229.8
2394	202.064	1.18					5	9.6661	0.0026792	2.572	0.01305	U44 - U25; U44 - U41	314426	174204	194784	354201	325225	581898	344202	500474	211974	218808	194505	719050	389674	563946	653251	552116
2545	202.107	0.98					5						493584	440865	390352	398567	379952	499991	271534	356246	465028	637146	598556	269140	346119	409068	312801	307140
5562	202.107	7.49					5						59280.4	114504	178154	58938.2	108144	170995	91653.2	98808.9	154892	177268	109895	60229.2	74126.6	74203	66233.2	80125.8
1098	202.122	9.01					5						590552	692681	489659	1.31653e+06	836228	810057	413429	564040	528840	1.43126e+06	987678	2.73328e+06	1.38162e+06	610023	909401	506718
5729	202.144	8.3					5						165597	188989	214981	187567	160040	176522	197206	165562	207418	143412	150322	162639	141716	183692	167829	182130
3708	203.081	9.99					5						579205	447997	563988	637306	556116	613643	897928	593372	1.69147e+06	589295	553921	853037	1.07909e+06	407887	451446	567657
4231	203.102	1.32					5	123.89	3.4262e-09	8.4652	4.0239e-07	U25 - U41; U25 - U44	255586	160851	182167	162146	171296	76225.5	35237.1	42842.7	99228	96869.2	99375.1	39656.5	40927.9	53415.7	36955	44779.3
1833	203.139	3.91					5	26.79	2.4485e-05	4.6111	0.00043134	U25 - U41; U25 - U44; U41 - U44	176693	111777	139392	112171	112624	104999	36955.8	53352.1	143319	138684	147433	33276.2	30924.9	37445.2	30885.5	40776
2410	203.139	7.07					5	22.199	6.4236e-05	4.1922	0.00085946	U25 - U41; U25 - U44; U41 - U44	1.33755e+06	744595	1.06554e+06	831296	866348	792305	209474	392023	1.24533e+06	798645	841436	175322	135366	233911	195973	235928
2516	203.139	6.64					5	27.077	2.3158e-05	4.6353	0.00041488	U25 - U41; U25 - U44; U41 - U44	1.78865e+06	1.05778e+06	1.2155e+06	1.01354e+06	1.00546e+06	717319	219199	385206	1.20734e+06	1.18904e+06	1.17296e+06	205621	205432	212866	216081	264768
2704	203.139	6.03					5	15.331	0.00038011	3.4201	0.0028514	U25 - U41; U25 - U44; U41 - U44	137369	70827	78586.6	77210.9	68711.6	66201.1	29048.7	39168.8	91778.6	118405	104987	24639.8	28547.6	22094.4	23993.5	30441.9
1263	203.139	2.8					5						1.27051e+06	795002	958949	621895	726469	784856	310439	540406	1.00989e+06	1.25828e+06	1.04785e+06	476731	542851	531462	443496	497311
1743	203.139	4.68					5	17.968	0.00018115	3.742	0.0017566	U25 - U41; U25 - U44; U41 - U44	449070	250431	362530	240714	280115	224304	77057.7	100659	347302	281892	267662	65886.5	67895.3	78766.8	85401.2	87924.9
3470	204	1.18					5						216106	184224	171003	164699	157528	222362	146733	171275	159515	161562	175018	188379	160317	162522	190670	182105
4272	204.02	7.6					5						128724	83919.8	94608	77031.4	94024.9	102288	36747.9	46187.8	123666	127294	131098	55264	43847.1	74358.7	44278.6	87365.7
1644	204.078	1.95					5						188744	126808	147744	128087	135351	160448	79059.4	101466	196088	218548	190639	110375	117974	132177	108183	106830
2132	204.08	11.99					5						41983.9	36496.1	42207.1	48413.7	40341	39803.3	58824.2	54309.3	42305.1	37062.3	40474.4	40162.1	50061.3	50943.6	63105	52624.3
3555	204.086	1.21					5						148134	118986	119841	89966.2	115111	108122	63779.3	84116.9	244795	187213	186077	58779.5	87817.6	53850	75522.4	64302.3
4315	204.087	2.22					5	6.8195	0.0094355	2.0252	0.033244	U25 - U41; U44 - U41	43220.4	59795.2	48912.1	59076.7	71275.1	36141	30336.5	28920.1	29768.9	29997.6	31926.9	24968.8	29660.4	36452.1	24205.9	26673.9
1566	204.098	1.6					5						86260.7	97719.6	106230	143975	144332	70183.1	28674.4	43692.4	87281.9	182671	119492	158253	165961	82818.9	90580.4	26562.3
2176	204.102	6.26					5						63266.8	50706.7	54091.3	35197.8	42923.5	51668.4	35162	38082.2	89193.6	51820.9	41378.3	32871.9	30076.6	43023.1	36706.4	46237.7
3339	204.123	3.42					5						46000000	31900000	34400000	181482	33800000	38056.6	72234.4	45500000	66300000	52200000	50900000	31800000	59585.2	36100000	78472.9	42266.6
4252	204.123	7.21					5						202119	231586	225699	199995	209745	210465	243572	236329	225238	207867	192673	211920	220604	221095	189330	238938
5547	204.123	8.36					5						20835	21754.6	34238.4	22816.5	23369.3	26215	24021.2	21709.7	35483	21480.7	21580.8	13439.2	21093.9	25665.5	22408.5	22304.4
3442	204.159	6.11					5						587981	409000	420158	460673	457879	533351	270010	390026	750394	659922	665360	265729	251194	254259	262343	347151
1689	205.019	7.6					5						216251	135039	176538	131416	171207	202068	76464.9	117964	236828	237593	219860	92591.1	111430	142677	128835	115524
5341	205.034	3.7					5						73392.9	78364.1	54671.7	51346.7	51059.9	69937.2	58813.4	38410.5	63958.9	54955.7	53518.2	15023	18359.1	34062.7	18042.4	38583.5
4688	205.034	1.3					5						99113.5	73761.7	75097.1	78158.6	53019.9	123154	26591.8	33853.6	71378.7	107941	98558.3	20096.1	27437.7	33922	23673.1	31191.3
1701	205.083	7.44					5						124796	147040	120245	124236	112784	128928	145096	142385	103411	124735	114305	110702	108839	113986	95978.7	132936
5220	205.083	8.83					5						57965.9	64840.2	67096.6	44221.8	46398.7	78000.2	83643	58428.4	57979.3	62938	60557.5	14169.8	34140.1	59932.6	35929.1	59092.4
1255	205.089	2.05					5						623896	393757	513185	607269	795024	723175	363665	486154	1.0321e+06	993797	997909	523821	517650	481251	359567	409265
1769	205.089	3.94					5						102516	57069.8	80382.2	75825.7	96331.4	100488	42070.7	61845.7	142610	124021	121581	70215.5	65980.9	0	47867.6	56287
4936	205.089	2.58					5						35678.6	18011.6	22335.9	27076.6	34572.6	41388.1	0	21945.3	36631.5	44933.8	39595.5	20537.6	19747.9	23413.8	11816.6	18204.3
3541	205.089	3.83					5						103996	61622.4	67888.5	55814.5	101155	104069	19563.6	62112.8	136889	116598	124955	76662.8	57758.5	73507.8	23374.1	56287
5804	205.118	0.96					5	2186.3	3.6935e-17	16.433	1.952e-14	U41 - U25; U25 - U44; U41 - U44	3.74434e+06	2.77499e+06	2.8912e+06	3525150	2932512	133000000	54200000	77300000	152000000	152000000	122000000	760795	705458	811513	726838	1.00019e+06
2474	205.119	0.83					5	2528.5	1.439e-17	16.842	1.521e-14	U41 - U25; U25 - U44; U41 - U44	3.74434e+06	2.77499e+06	2.8912e+06	3525150	2932512	125000000	54000000	76900000	149000000	151000000	121000000	760795	705458	811513	726838	1.00019e+06
2686	206.018	7.6					5	6.4664	0.011236	1.9494	0.037702	U44 - U41	109014	87717.7	91359.9	78395.2	76584	90953.5	41354.8	56999.8	102089	117897	99179.6	51850.3	45814.9	76182.3	53991.9	79328.8
4701	206.076	1.93					5	8.9037	0.0036675	2.4356	0.016709	U44 - U25; U44 - U41	57446.4	43941.1	50929.2	42366.4	41686.2	59653.9	25458.4	35695.7	63214.6	77077.6	61242.5	35946.4	35878.4	51420.2	39682.2	32624
4641	206.081	9.47					5						0	8935.15	7211.02	6954.23	6548.75	0	169759	10570.2	6644.17	0	272782	6642.35	7460.5	9019.31	11313.9	8190.09
7158	206.084	1.61					5						32152.2	9062.67	25293.8	19774.4	20900.8	22121.3	5818.6	8106.98	30181.6	28578.8	23729.1	17180.6	22750.6	9999.97	7185.11	9786.12
2547	206.102	1.8					5	176.69	3.7597e-10	9.4248	5.6771e-08	U41 - U25; U44 - U25; U41 - U44	16161	17528.7	14823.4	21140.2	16987.2	303127	112729	163270	358159	601257	457806	14457.6	18576.6	17657.6	17032.9	10728.5
1588	206.117	6.78					5						224526	164174	188185	145283	149276	206682	83490.7	124589	290685	229776	188897	160790	132949	220426	158909	209891
1712	206.117	6.51					5	8.0017	0.0054288	2.2653	0.023326	U44 - U41	237660	187602	200232	138921	160770	163518	77820.4	103922	258638	214762	169620	119086	107734	150753	117277	167029
2316	206.117	7.09					5						80944.7	88144.7	85022.9	90840.1	90919.1	94880.5	86788.3	77636.4	140010	104693	96933	86873.4	97105.8	123294	83576.9	87299.4
1198	206.138	1.21					5						2.19469e+06	1.59998e+06	1.95456e+06	1.68065e+06	1.56862e+06	1.87897e+06	912954	1.31699e+06	2.51178e+06	2.5197e+06	2.08651e+06	1.18836e+06	1.49018e+06	1.50413e+06	1.23905e+06	1.213e+06
1202	206.138	2.73					5						1.6385e+06	969416	1.18304e+06	1.14481e+06	1.31366e+06	1.51883e+06	641551	1.01236e+06	1913672	2.00062e+06	2.00588e+06	878568	914736	955926	783240	848566
1634	206.138	2.05					5	9.1595	0.0032951	2.4821	0.015619	U44 - U25; U44 - U41	257557	156167	186094	171803	173997	203700	93408.3	136512	248900	271495	229942	133377	160503	167825	124044	126064
1796	206.138	3.43					5						109628	67878.7	74340.7	65451.7	65894.1	89203.7	36970.2	54799.3	105078	114602	95919.5	56981	48825.9	42611.9	46432	51813.7
3685	207	2.18					5						68269.6	82314.7	69941.3	69611.9	60200.4	67949	73803.9	72697.1	69881.2	61242.8	66505.3	71166.3	73270.4	70008.7	75851.1	71116.8
2637	207.034	2.99					5						92617.1	69426.1	81624.5	87338.3	59147.9	74990	30427.7	50353.5	93889.1	198438	119900	69667	50893.4	60949.2	50338.4	34524.9
5006	207.062	7.51					5						85687.1	124544	181908	73552.9	133253	202894	110087	122781	167344	190333	151648	80017.6	93134.4	96259.5	72357.8	100630
4834	207.085	2.04					5						34715.4	15182.7	22540	24940.3	38320.5	31567.8	13682	22315.2	46407.7	35955.9	44035.5	21827.9	26151.6	25742.1	16488.6	24043.5
4648	207.099	7.64					5						240993	300718	310513	196762	207710	290684	355820	254208	272055	252430	234767	137780	179848	266854	192163	264955
1082	207.109	7.61					5						2.71428e+06	2.13716e+06	2241810	2.7173e+06	2.75083e+06	2.19552e+06	1.94451e+06	2.91954e+06	2998628	2.59866e+06	2.58049e+06	3.26729e+06	3.28079e+06	3.2005e+06	3370081	3.035e+06
2646	207.137	10.81					5						349156	253750	300361	204241	219711	293582	155190	141499	352077	163542	185159	100559	94771	104465	114382	155338
7334	208.096	8.74					5						114569	125668	139968	132150	110889	123570	129952	116777	118097	126743	118102	108185	124974	131899	127363	131619
4570	208.096	10.39					5						31764.2	59344.1	54364.2	32916.5	45037	48765.1	208314	35919.3	52731.8	33468.2	3.63611e+06	44015	42308.8	48565.6	51642.5	51639.5
204	208.133	7					5						2.6849e+06	1.95311e+06	2.34847e+06	1.76061e+06	1.8009e+06	2.0997e+06	1.25875e+06	1.51597e+06	2.54007e+06	1.93811e+06	1.83737e+06	1.50616e+06	1.42882e+06	1.85451e+06	1.41099e+06	1.54536e+06
1995	208.133	6.6					5						406759	301615	331162	265388	293935	338150	152978	226805	419201	340622	318261	186312	174006	254665	210704	255939
2671	209.042	3.69					5						140409	159088	99951.6	167104	223132	123792	62626.6	63847.5	125232	127309	131878	74684.5	51784.1	77831.6	41887.3	44134.8
1222	209.084	1.2					5						1.93239e+06	1.39377e+06	1.65768e+06	1.76091e+06	1.5614e+06	1.42272e+06	706598	917846	2.10999e+06	1.57801e+06	1.58043e+06	888866	1.004e+06	809273	771908	839756
2694	209.084	2.45					5						114994	74559.2	95904.4	57128.2	84819.7	89495.2	0	60063.8	152321	115342	111125	54847.3	65029.7	61237	0	0
1942	209.117	9.78					5						316482	420921	339447	237042	288270	263407	522918	339229	280217	163313	202123	301879	378790	295115	342854	451707
5824	209.127	7.42					5						32792.1	39907	41141.8	28900.5	37659.8	35006.4	37972.9	39665.4	31948.7	42319.1	38530.2	39324.1	35306.9	43007.3	38657.9	34131.7
1879	210.076	11.38					5						2.20184e+06	2.63697e+06	2.57834e+06	2.39428e+06	2.20908e+06	2.28792e+06	2.50278e+06	2.43587e+06	2.45818e+06	2.50273e+06	2299063	2.41115e+06	2.54543e+06	2.86663e+06	2601465	2.66241e+06
2152	210.148	6.44					5						101841	80517.9	94672	73553.7	81571.3	97874	44839.7	59047.7	119814	102280	83118.6	47244.1	40207.9	61898.4	50970.8	63997.6
1356	210.148	6.91					5	6.045	0.013927	1.8561	0.043813	U44 - U25; U44 - U41	569853	362166	429487	338887	397707	607847	253795	357287	813958	501171	470367	335505	287147	445433	335460	517189
4250	211.132	8.38					5						487871	646019	602353	354651	173055	586694	627737	500253	502971	404368	389038	260138	351974	436927	352341	526131
1214	211.132	7.95					5						1.0768e+06	1.42966e+06	1.40991e+06	1.04878e+06	1.2101e+06	1.31105e+06	1.3348e+06	1.33729e+06	1.31873e+06	1.11655e+06	973196	821225	1.15599e+06	1.26382e+06	1.12324e+06	1.31471e+06
1928	211.132	7.83					5						500158	1.42966e+06	1427849	1.06511e+06	511270	546951	1.36162e+06	571342	1.31873e+06	519408	484181	496436	574791	625485	1.14873e+06	1.31471e+06
1771	211.143	8.29					5						439235	464908	76495.5	450279	63363.9	73957.3	77002.9	68409.4	58247.8	61776	64647.5	65462.4	66591.3	66326.2	492415	61306.6
1326	211.144	8.15					5						424218	470183	478476	434696	467969	470684	477732	466295	406021	373071	404486	451289	490912	476823	463065	447666
1379	211.144	8.03					5						267744	289163	329667	314280	291732	295005	313104	331998	287550	285904	275641	313449	313420	338000	333032	316335
1245	212.091	2.36					5	26.3	2.6963e-05	4.5692	0.00045238	U25 - U41; U44 - U41	1.4571e+06	886330	1.00528e+06	809297	921734	703204	325322	504541	847261	1.12124e+06	930426	616338	632274	695936	584264	598019
5422	212.11	6.38					5						152146	170766	177474	163245	198169	195031	178532	221819	561478	161289	186685	114296	117867	173508	128943	196905
2514	212.113	1					5						1.50282e+06	665977	1.28176e+06	519207	545326	547699	158498	296594	1.40832e+06	1.22989e+06	1.02879e+06	195788	209568	227407	211977	226429
1433	212.128	2.8					5	6.9027	0.0090614	2.0428	0.032615	U44 - U25; U44 - U41	444978	321573	373478	256130	307354	361119	158566	233014	465271	403556	340408	227568	225577	276709	217620	258914
1592	212.128	2.13					5	7.2002	0.0078562	2.1048	0.029435	U25 - U41; U44 - U41	351692	206214	249508	193347	212817	230913	107079	127857	283762	279100	210510	141733	156849	157897	165389	161731
1747	212.128	1.85					5						122286	210289	255397	107239	96687	90787.9	69293	65795.6	289023	123764	93593.1	73514.4	85301.7	99612.1	118934	170628
1004	212.138	0.85					5	68.955	1.1994e-07	6.921	1.2678e-05	U44 - U25; U44 - U41	6.1742e+06	4.54987e+06	5.35493e+06	3.46788e+06	2811815	4.79255e+06	2.784e+06	3.47695e+06	6.24403e+06	9.26484e+06	7.39404e+06	8361091	9.96432e+06	10000000	9.84371e+06	7.98433e+06
1285	212.143	9.22					5						430100	454878	474726	454567	468972	447775	506521	501938	452477	440141	421111	491816	513243	525666	536036	394387
1378	212.149	6.62					5						232207	260917	224709	174701	204476	190212	140382	176063	221563	149254	166262	290013	228595	232352	185370	149833
2655	212.164	7.09					5						188496	123061	145298	109051	130049	158280	66485.8	98646.6	190287	162767	135377	78125.2	68055	119142	95484.4	99877.6
4115	213.018	8.45					5						680670	627942	718036	708919	684558	637266	692207	708837	639926	708722	714346	735821	703628	789820	717877	670794
2662	213.086	2.14					5	11.531	0.0013176	2.8802	0.0076105	U44 - U25; U44 - U41	159462	89386.5	100286	67166.2	71518.8	113764	54347.8	93130	161797	151061	135890	94962.4	90390	88624.5	84798.4	94131.5
7192	213.097	6.55					5						10353.2	7998.48	9878.85	6574.2	8895.22	5864.84	5834.44	0	10909.8	6323.88	6376.34	0	5857.21	0	0	5221.24
1151	213.102	12.09					5						1.32782e+06	2.00824e+06	3.44927e+06	1.68348e+06	1.56485e+06	1.34274e+06	1.70496e+06	1.78079e+06	1.63304e+06	1.45156e+06	1.31401e+06	1.53653e+06	1.56045e+06	1.5971e+06	1.6333e+06	1.77848e+06
5816	213.112	8.49					5						272286	334243	322234	196042	245922	297564	356885	294614	249386	237028	235534	214899	272477	222469	226774	278935
4237	213.123	3.81					5	315.68	9.578e-12	11.019	2.0248e-09	U25 - U41; U25 - U44; U44 - U41	216268	110224	163301	122564	160384	13638.1	9241.6	9741.68	17834.9	14072.4	16461.9	8466.64	12391.1	12997.3	8654.87	12863.6
2598	213.148	13.11					5						482148	399602	436518	71720.9	159131	552706	280086	237860	252623	261721	364058	31454.2	45746.9	241788	65663.9	260047
1459	213.159	8.4					5						261451	236177	236274	236242	291239	303178	265776	240118	227764	278133	272833	299526	214140	337342	252430	225706
1390	213.159	8.19					5						281238	278395	310585	290686	293096	282951	352102	325540	291208	273131	271084	292269	342692	329751	306843	303487
2013	213.159	8.75					5						130226	137766	127542	135229	124515	99162.6	139934	135671	120167	120710	108573	141757	138420	97722.2	146797	137703
3806	214.002	1.76					5						70638.1	50320.3	64243.3	56464.9	67199.1	79739.5	49645.9	46289.6	62256.8	78939.8	82337.1	42134.9	41129.6	45861.6	44828.9	62296.6
2073	214.025	1.53					5						119949	188147	124904	118612	109311	128004	123513	106905	140406	147892	143165	63047.9	96482.8	100950	82796.9	90353.4
1128	214.081	1.19					5						4.22647e+06	2.87747e+06	3.76873e+06	2.6064e+06	2417237	6.10881e+06	2.39453e+06	3.285e+06	8.43e+06	4.04234e+06	4.38993e+06	2.21204e+06	2.22726e+06	2.19727e+06	2.12792e+06	2.37327e+06
7374	214.088	7.14					5						34745.5	44179.3	49892.4	38042.7	47181.9	37722.3	40812.4	38892.5	41791.7	34113.7	38021.9	31476.3	32782.8	42999.7	35589	43690
4204	214.1	6.44					5	28.264	1.8475e-05	4.7334	0.00036162	U25 - U41; U44 - U41	699003	342170	357397	499733	476954	315254	102334	227052	280799	328870	298819	348584	250772	356571	278547	305086
4815	214.107	2.39					5						114650	106343	92607.1	81265.4	84848.4	72410.8	62935.2	56253.4	86308.8	94631.3	95058.6	60774.8	69588.6	80232.6	72143.7	81467.1
4422	214.118	6.24					5						177494	293426	229382	199936	101909	541987	113084	100452	298730	120259	182526	81428.7	242062	130571	174611	298923
1673	214.143	2.6					5	6.1693	0.013063	1.884	0.042354	U44 - U41	213623	161402	189839	127972	156519	162779	81746.4	110682	239733	169174	143911	103878	109865	142609	112618	125753
639	214.253	12.68					5						531102	348512	619640	605161	623897	435180	488529	711038	610779	556048	675319	617970	574539	762641	842935	901638
1380	214.253	12.41					5						242458	214283	333374	300384	290726	233820	299213	354098	298721	250678	304782	309272	314354	387575	411558	378123
1645	214.253	12.14					5						118278	214283	350734	123739	111027	101123	128191	136253	119137	260693	117495	124186	129157	148553	278648	171179
1690	215.138	3.23					5						176327	106961	147014	148900	152464	154615	77324.7	103055	204217	594250	570919	84001.5	91260.8	82950.2	94422.3	112613
1745	215.138	1.41					5						90005.3	81300.4	78853.3	74249.2	71924.5	109623	56029.3	72526.5	144330	118957	110809	72207.7	83331.4	68093.4	64007.6	65105.2
2709	215.139	6.49					5	44.443	1.5413e-06	5.8121	6.266e-05	U25 - U41; U25 - U44	215824	121802	146778	128747	138496	74877.8	33755.9	46671.9	119379	112463	105733	37045.3	36888.4	47765.9	37090.2	46573.3
6431	216.018	1.06					5						146304	98351	40402.4	132855	0	183036	72573.7	81813	191726	211766	0	19233.7	117047	125970	90399.3	113309
1728	216.043	4.35					5						83228.4	39164.4	53929.5	55099.5	63447.3	102105	70323.2	86105.7	0	92982.3	95142	82052	61362.6	71364.6	82080.4	79128
1479	216.043	2.13					5	27.585	2.1003e-05	4.6777	0.00039643	U41 - U25; U44 - U25; U44 - U41	147981	111741	111021	115000	120983	288320	165065	255741	250011	195836	206686	218253	184140	217898	250710	252894
1503	216.043	2.24					5	26.698	2.4931e-05	4.6033	0.000432	U41 - U25; U44 - U25; U44 - U41	123874	108587	96391.5	99639.7	123596	259243	152719	231563	241356	173082	185139	192297	172601	217545	207501	258403
4892	216.054	2.37					5						114770	63306.9	93822.9	70167.6	73479.7	72988.4	30694.4	34997.1	90098.3	97868.8	85702.3	54195.2	44535.9	54331.4	46456	37296.6
6143	216.054	2.1					5						55154.8	34405.2	65728.5	38377.6	51487.6	45420.4	20812.6	18799.6	68253.9	46788.7	43465.6	27310	25813	33163.5	24900.9	26189
1622	216.079	3.1					5						33911.7	25623.9	46762.2	81340.4	32579.8	48256.3	15363.3	27897.3	134327	149672	108129	133793	169803	28107.4	112950	6469.61
2769	216.079	2.75					5						63943.4	43788.6	37461.8	68272.7	47711.4	38812.2	28704.4	29599.4	43612.3	64801.2	68538.8	74464.5	81546.3	24952.6	56550.4	21663.5
1253	216.08	1.81					5						495024	580986	427680	480984	450784	541904	756719	627085	255949	458063	457653	483188	595979	613513	686350	527468
5425	216.086	3.24					5						31451.2	42674.4	54820.8	63245.7	73890	42981.4	25450.2	65612.3	496317	73805.6	51151.1	23623.9	65355.7	42913.3	19614.2	47359
5539	217.097	8.08					5						748082	391427	529953	450238	401647	391237	357385	371345	701784	310762	465129	516319	575353	433112	509746	604238
349	217.104	6.6					5						6.07275e+06	5.48307e+06	5.11395e+06	4.5937e+06	4.9831e+06	4.71702e+06	3.44614e+06	3.79036e+06	4.77681e+06	4.02645e+06	5.08816e+06	9.2232e+06	6.37991e+06	4.85569e+06	4.8167e+06	3.70324e+06
7337	217.118	1.07					5						101522	165946	168242	93498.5	209331	148056	113099	151417	170550	215575	125121	72423.6	60342.6	172727	57439.4	165043
4220	217.118	2.51					5	449.54	1.0009e-12	12	3.5266e-10	U25 - U41; U25 - U44	328806	199969	229648	257498	260254	32085.5	14187.7	20748.3	43078.7	46101.1	48227.2	18101	20470.8	24478.5	17791.9	26272
2648	217.154	5.51					5	15.786	0.00033247	3.4783	0.002584	U25 - U41; U25 - U44; U41 - U44	181620	103587	115398	101710	108831	106506	36444	58175.1	142632	146929	145273	36270.3	35660.2	37383.7	33716.6	47316.8
6867	217.154	5.73					5						5003.02	3872.54	0	23789.2	6498.37	16708.1	7248.03	3774.72	3780.63	12688.8	4988.32	0	3939.25	0	6919.79	5213.47
2765	217.154	1.68					5	7.5857	0.0065596	2.1831	0.026164	U25 - U41; U44 - U41	170475	120081	179594	120727	99096.6	60077.1	34702.7	76601.9	109936	66537.6	92684	86457.4	96938	60455.5	31195.5	70970.7
4265	217.155	1.86					5						168867	98341.6	80486.3	144675	135570	100666	47664.5	76601.9	118522	246184	176349	86457.4	96938	60455.5	76991	70970.7
7487	217.155	5.35					5						18826.6	35999.4	118290	4274.68	5181.73	3536.26	0	0	151436	13547	12459.5	0	0	38446.7	0	4152.35
2290	217.158	10.92					5						62958.9	114943	86487.9	74115.3	59498.1	61809	76022.5	62209.3	57944.2	45489.3	63822.3	45603.5	83617.1	97580.8	104812	93707.2
4549	217.159	9.5					5						29703.1	38474.5	33105.7	30716.9	27666.1	32050.5	34175.1	32736.3	31329.4	25761.2	13318.2	30825.7	32733.3	36973.6	45959.5	35703.8
6341	218.011	1.06					5						51654.9	19013.3	43448.5	40268	41647.9	37062.7	9160.82	15176.7	91025.8	54672.8	35489.8	36868.2	25681.3	32077.7	16627.3	97714.7
3877	218.027	1.81					5						32597.3	61295.7	30302	39786.5	38619.1	48310.7	77913.2	50532	8606	27412	47661.7	49114	46734.2	61544.1	79271	68385.4
4891	218.066	1.95					5						121038	75807.7	60155.3	47319.4	84086.9	49879.7	16573.7	39888.2	34044	83196.2	53471.6	19636.8	26336.5	58089.2	22456.5	90365.8
5362	218.1	8.02					5						125838	188290	143711	115764	85200.4	182200	243955	88253	90594.2	123831	116537	98414.1	94404.6	81896.7	80313.4	91019.5
1299	218.102	1.85					5	7.4131	0.0071068	2.1483	0.027516	U44 - U25; U44 - U41	392146	216921	326072	552168	462498	235171	86360.3	188819	333373	688145	454314	408539	551401	422859	348060	232634
4595	218.117	10.94					5						7093.98	10731.2	8290.9	8188.96	0	0	12061.2	0	7577.99	7486.41	910871	0	5852.13	0	8543.89	7974.7
4606	218.117	11.29					5						5530.53	11652.9	13071.8	7799.17	10347.7	12316.5	14536.5	6133.93	11910.2	7486.41	695268	0	6820.46	6744.69	10711.3	9863.16
1178	218.138	7.68					5						1.75029e+06	2.28379e+06	2.12139e+06	1.69631e+06	1.68007e+06	2.06944e+06	2.21427e+06	2.00843e+06	1.51587e+06	1.56653e+06	1.39648e+06	1.25511e+06	1.33887e+06	2.13091e+06	1.8477e+06	2.00894e+06
2494	218.138	5.87					5						944966	553218	355946	536298	537421	524366	245187	364963	382027	2.92079e+06	2.70618e+06	195943	219404	88367	180238	214813
2588	218.541	2.99					5						131976	94999.6	116715	119629	82957.4	103555	44297.4	72584.3	134279	274006	158472	100721	68600.3	93959.5	85947.9	51357.1
3272	219.113	12.57					5						575028	1.42769e+06	1.32071e+06	683149	622191	708975	861649	676373	793226	521166	825327	820578	891042	1.07534e+06	822000	1.03933e+06
1757	219.134	2.35					5	21.227	8.036e-05	4.095	0.0010112	U25 - U41; U25 - U44; U41 - U44	455969	266417	387702	288768	294049	228898	81333	142188	401539	318853	306701	86624	70007.4	91458.8	77595.2	110991
2288	219.134	6.34					5	34.752	6.0754e-06	5.2164	0.00014595	U25 - U41; U25 - U44; U41 - U44	752639	448103	506955	457419	460378	331002	124883	206246	494745	559274	559027	110973	124064	113251	106183	125368
2172	219.134	2.46					5						121198	77275.6	386383	67184.9	70561.9	65220.7	81333	146758	111709	104818	104205	86624	30608.5	91458.8	90887.5	115619
4990	219.134	6.18					5						305043	165662	198096	482104	476180	338210	62877.5	210733	258885	568684	259877	110973	120149	118875	46051.5	81411.1
4964	219.134	1.23					5	54.671	4.6924e-07	6.3286	2.9176e-05	U25 - U41; U25 - U44; U41 - U44	828100	513897	611758	638845	522616	401005	179068	251169	638261	611159	565298	144539	143414	169201	138599	151915
2353	219.134	2.1					5						206389	182114	172958	127462	121201	133434	53593.4	71802.6	196386	184038	169881	86624	72195.6	91458.8	41445.3	60104.6
2815	219.134	5.54					5						39128.1	31550	40105.7	28774	26279.8	27759	20724.1	18977.3	38222.6	30333.4	31774.9	12187.8	13421.2	12749.3	17511.7	25781.1
2430	219.138	11.75					5						63250.3	135016	137541	65876.9	79671.9	90607	57841	92849	61718.3	80265.3	43053.9	83521.3	72893.6	87889	99372.1	90445.6
5030	219.138	8.26					5						81039	87240.9	87677	91731	91161	85290.8	103323	81139.7	89956.9	70848.3	76596.2	76583.4	88257.4	88737.7	89362	100200
1209	219.149	11.67					5						806734	1.17817e+06	1.59127e+06	821682	848309	834267	1.01583e+06	975835	900203	853443	803552	851479	859636	921053	914993	943025
1518	219.972	1.18					5						316222	338442	349248	267804	274142	312878	287818	260332	342045	253770	300339	239622	222144	293427	266277	369706
4602	220.096	10.57					5						0	10791.6	7885.92	0	6627.13	0	157646	6419.69	13052.6	0	769285	0	5721.69	9496.04	7861.69	10626
1860	220.115	8.08					5						6.45111e+06	5.13454e+06	5.80367e+06	5.62646e+06	5.12503e+06	4.84424e+06	6.01832e+06	5.76292e+06	6.54549e+06	4.18614e+06	5.0692e+06	7.72796e+06	8.46728e+06	6.23419e+06	7.58801e+06	8.48766e+06
2133	220.133	7.1					5						136315	103066	116842	79985.3	109722	127839	64620.1	72008.8	193461	114486	113102	85456.4	49815.8	87780.8	96944.7	124571
6225	220.997	2.13					5						27863.9	20928.3	24611.9	22077	23076.5	20658.9	15807.9	17788.4	27396.8	27928	26464.8	20279.2	17775.2	19302.3	15129.4	19856.5
6736	221.033	5.84					5						6425.71	4824.44	7107.78	6114.58	11826	15301.7	0	4388.81	29711.7	8169.83	16711.9	3452.49	0	0	0	0
1234	221.036	1.81					5						493488	640229	448998	522113	522813	589251	746571	618921	272128	477240	538299	564360	603425	700018	737738	666877
2732	221.078	8.35					5						104405	126021	115494	75610.3	100946	128376	139461	114461	101362	113509	113154	41423	71651.2	95522.3	66213.1	115890
2787	221.078	8.2					5						104405	65176.3	70600.1	63205.6	100946	64398	78507.6	125048	49680.9	120195	113154	37434.3	42722.9	95522.3	66213.1	69885
4284	221.091	3.59					5						96099.4	64526.4	78855.6	55791.3	69734.1	77728.7	37734.3	53688.4	99076.8	94580.9	111196	28298.2	32857.8	44481.6	31440.5	53227.9
1110	221.092	9.97					5						1.24043e+06	938535	1.09415e+06	1.28888e+06	1.08941e+06	1.07362e+06	1.62857e+06	1.1992e+06	2.64544e+06	1.09094e+06	1.05733e+06	2.1541e+06	2.62811e+06	877522	1.24931e+06	1.09517e+06
1159	221.092	10.26					5						836474	657222	785575	878972	764973	752665	1.15504e+06	834285	1975523	816040	799263	1.39142e+06	1.92357e+06	684134	910695	810126
2701	221.092	2.12					5						122400	88715.4	113635	85239	94841.1	91769.4	54331.8	64426.4	160076	122270	154061	47046.2	54616.2	73959.2	48897.5	57200.7
5234	221.118	8.13					5						942156	745314	743539	780190	777792	703242	829241	765502	729678	665694	728695	1.11678e+06	1.30769e+06	840134	1.02496e+06	883129
2103	221.153	12.25					5						57431.3	103374	118333	65792.2	56976.3	71899.4	82658.6	71343.4	73314.2	68790.9	69317.8	58000.4	68561.7	80467.2	71919.5	89938.3
2043	221.153	7.47					5						94748.6	115132	125612	103816	94531.1	89139.9	109651	102060	113827	82327.4	91500.5	104810	113107	120699	119771	134051
1922	222.007	0.94					5						785568	736741	787447	664783	615290	683582	471227	519885	979459	879766	851709	656209	720586	681903	578103	649152
7436	222.018	3.39					5						11554	3950.65	0	7023.44	5945.35	5728.05	5161.05	6099.48	0	6823.2	7492.8	12498.9	6067.71	5345.66	4528.97	0
4758	222.074	2.37					5						74202.9	85924.6	81231.6	90072.6	79942.1	90111	85265.2	83412.5	74381.9	76326.2	85567.2	85988.1	78969.9	78578.8	76147.3	74559.3
4650	222.096	6.73					5	9.8239	0.0025152	2.5994	0.012423	U25 - U44; U41 - U44	225851	188521	238184	109064	123212	228235	140458	97316.4	115762	287122	224048	39789.2	28770.1	70725.7	18971.2	66161.9
4321	222.148	7.04					5						41172.6	36793	42203.3	36025.8	35079.3	49790.6	30894.7	33329.5	68175.7	39562.2	36930.7	28641.9	27695	40522.6	33352.4	36698.7
4548	222.148	6.9					5						44228.1	38656.2	35835.4	41736.3	35079.3	49790.6	30894.7	33329.5	68175.7	37453	44490.8	28641.9	27695	40522.6	33352.4	36331.6
3697	222.972	2.17					5						47035.8	50586.4	52698.4	54352.3	47074.6	58042.9	59685.5	44405.9	53796.7	36424.9	43648.3	54648.5	53715.7	54975.3	44437	51136.3
6666	223.02	2.21					5	12.429	0.0009609	3.0173	0.0058153	U41 - U25; U44 - U25; U44 - U41	66921.3	38075.3	52041.7	53941.6	39683.4	64368.9	32140.8	36732.9	91967.9	98381.9	93859.1	40885	39672.4	52076.8	51224.9	56603.2
5842	223.036	7.52					5						0	22340.4	26044.2	0	9604.6	20622.2	12316.3	27379.5	24565.8	29104.3	11360.1	8049.05	9514.54	9041.84	5786.34	8848.21
4611	223.086	9.22					5	16.61	0.00026254	3.5808	0.0022172	U41 - U25; U44 - U25	162088	132549	210510	134311	174766	432419	296990	312024	344431	299338	623164	183688	209559	183362	216479	284350
1041	223.094	7.69					5						6.77325e+06	7.36128e+06	7.0982e+06	6.51254e+06	6.85637e+06	7.38958e+06	8.43176e+06	7.61114e+06	5.29234e+06	5.85802e+06	5.81983e+06	5.74438e+06	5.51722e+06	7.54305e+06	7.13497e+06	6.98983e+06
2590	223.105	6.63					5						265644	361769	322852	189715	218987	449383	433098	210519	166448	286075	258664	69034	40871.4	120523	36137.3	145406
2599	223.105	6.83					5						245856	344492	266303	174431	194347	440894	372752	214672	168025	298753	263252	69034	53942.8	120347	49728.6	123835
3525	223.115	8.46					5						88659.4	93164.2	88258.7	84925.9	88728.6	92105.4	92365.1	91095.7	84602.1	93280.3	107666	92670.3	91566	93186.7	98574.3	91728.1
2725	224.059	1.05					5						180552	121222	133077	112575	111568	117053	58583.1	69732.5	151922	97389.3	103011	43951.7	83126.8	106958	65397.6	99261.7
1147	224.076	2.93					5						2.42173e+06	1.47047e+06	2.22877e+06	1.60398e+06	1.52049e+06	1.30982e+06	571572	1.00103e+06	1.95723e+06	2.56749e+06	1.60547e+06	1.35595e+06	1.28503e+06	1.49507e+06	1.16859e+06	749731
3792	224.076	1.69					5						21446.3	8713.79	10347.8	6844.82	8142.34	9401.41	5674.92	6083.6	7916	8848.42	6911.68	0	6090.28	5641.05	4529.45	7016.16
5241	224.076	0.88					5	9.0478	0.0034522	2.4619	0.016146	U25 - U41; U44 - U41	196846	131378	178939	236857	154606	150913	52236.8	101563	130947	141868	141845	77661.7	93370.2	85464.2	106231	90733.6
4537	224.076	3.35					5						101564	108225	115371	38868.6	84567.1	102134	46703.1	52919.8	66729	64150.9	90947.8	14805.7	13230.5	47439.8	6309.54	44690
1111	224.111	6.63					5						8.82194e+06	12000000	11000000	6.59625e+06	7.04098e+06	14600000	13900000	7.36447e+06	5.86605e+06	9.94846e+06	8.81026e+06	2.12283e+06	1.5364e+06	4.4335e+06	1.2168e+06	4.62592e+06
2030	224.111	3.59					5						236990	271392	306458	183536	269422	284574	267943	324345	393453	205203	310313	107573	120669	212786	97427.9	251556
1657	224.164	6.92					5						309208	245286	254887	213106	202220	244988	101029	156944	321755	263194	209019	137943	114873	180898	135123	161809
1793	224.164	7.34					5	13.236	0.00073252	3.1352	0.0047501	U44 - U25; U44 - U41	82431.6	62604.8	64201.3	52550.8	63867.8	82653.2	37655.7	52022.8	126472	86293.1	70307.7	60831	54428.8	79245.9	55901.1	72211.4
1568	225.042	2.22					5	8.7415	0.0039288	2.4057	0.017671	U41 - U25; U44 - U25	226954	154031	174520	159592	135738	206827	94615.5	136861	249580	454167	384523	145383	143204	182299	156004	176004
1686	225.042	2.11					5						220930	152572	166394	157126	124564	123682	94615.5	80001.9	148026	170866	143648	98525.6	94265.7	115164	115537	152675
734	225.109	7.33					5						3.03185e+06	2.22155e+06	2.233e+06	2.63934e+06	2.66381e+06	1.99121e+06	2.24797e+06	2.66651e+06	2.44803e+06	2.55338e+06	2.58052e+06	1.49296e+06	3.14758e+06	2.74218e+06	3.01366e+06	3.14498e+06
3395	225.111	6.75					5						162000	307416	444587	424272	157712	82116	296027	178212	820725	126234	127961	138674	411737	655666	494386	627947
5330	225.114	6.63					5						1.25963e+06	1754714	1.63002e+06	965693	1.03159e+06	1.9491e+06	2155543	1.069e+06	860618	1.44921e+06	1.33047e+06	288480	164561	678186	164034	633866
1067	226.071	9.97					5						3.80158e+06	4.27683e+06	4.24588e+06	3.96892e+06	3.58784e+06	4.0237e+06	4.26842e+06	4.04595e+06	4.24287e+06	3.83352e+06	3.684e+06	3.8855e+06	4.06374e+06	4.38487e+06	4.28029e+06	4.28139e+06
1339	226.11	1.88					5	15.087	0.00040898	3.3883	0.0030132	U25 - U41; U44 - U25; U44 - U41	539111	299687	394985	327817	334094	293740	113870	188272	421482	430646	315284	283557	346726	323513	257210	229881
2097	226.117	1.52					5						83594.3	74822.7	86273.1	87637.8	100242	100026	64466.5	71698.5	152450	142929	130639	65381.2	73234.9	69239.6	77324.1	66341.4
1574	226.143	6.27					5						423226	303227	287108	305138	271687	325082	136761	199624	375248	350883	267284	168457	187150	170719	176877	204360
1600	226.143	6.11					5						298346	250410	238570	228186	212813	319288	124388	188880	396525	245336	249079	171888	193237	181154	174015	214202
1617	226.154	5.37					5						193737	108444	124525	348944	393348	453544	162565	244879	675387	602473	599656	139619	171714	197839	29599	41059.9
2564	227.052	2.33					5	7.9001	0.0056827	2.2454	0.023836	U25 - U44; U41 - U44	75132.5	81900	101279	51560	111221	139294	54043.1	53882.8	106373	301736	115730	32282.8	21062.4	42524.9	14607	27998.5
1949	227.063	13.54					5						268011	230410	590631	403924	417564	308398	443899	577360	455279	311104	387214	338433	342604	391858	378335	476283
5387	227.09	8.26					5						109156	87521.6	133128	155860	122289	61959.6	83967.3	88199	153929	73879.8	124614	67980.3	121393	47036.7	115194	58147.2
6417	227.102	6.69					5						41385.3	24138.9	30515.1	45113.6	46506.6	33491.5	19927.2	20341.6	39760.7	45274.8	36382.5	19617.4	20537.1	17930.9	11835.3	9889.4
4858	227.138	7.48					5						139429	144732	151954	135308	143280	152015	134977	152559	136243	139475	140369	146215	165874	178555	162000	152569
1328	227.175	8.75					5						383912	421013	409189	426822	410440	393326	452328	419636	350579	388182	391220	390319	456177	469717	435349	440879
1695	227.175	8.94					5						118926	102316	132005	135578	118277	120887	125635	120221	120065	104313	410287	118517	133120	132938	445656	127322
1696	227.175	9.29					5						117049	114543	111583	115885	118134	114941	116583	121181	110108	99111.8	108745	129942	111764	125832	134350	130855
2074	228.066	2.06					5						79131.5	54788.8	83485.3	49363.4	35372.6	53964.9	21985.8	21347.1	290474	67303.5	93399.3	61272.4	95665.8	99467.8	70526.1	88716.1
2265	228.138	12.14					5						92547.7	85842.7	139509	125140	122184	107398	128654	148905	110729	97793	126644	96769	136369	127149	144692	150212
1166	229.031	2.93					5						2.47741e+06	1.32461e+06	1.74634e+06	1.50691e+06	1.37693e+06	1.11023e+06	479703	777592	1.53321e+06	2.70447e+06	1.40713e+06	1.18591e+06	1.08549e+06	1.26757e+06	994371	638705
4260	229.031	3.35					5	6.538	0.010841	1.9649	0.036493	U25 - U44; U41 - U44	136460	146658	130759	49239.6	107293	133432	64334.8	58256.8	73852.3	91995.8	125703	17834.2	13562.5	47004.6	13697.9	52309.6
1320	229.143	7.92					5						445945	525714	565893	475968	475130	504649	588920	542146	533710	454318	452638	479765	521547	514405	545681	529617
5627	229.143	10.44					5						46013.8	53682.3	39219.1	41534.2	41844.6	36577.7	46245.6	30697.5	43735.2	30233.7	29020.6	35313.9	31875.3	35664.8	39663.3	38448.3
3522	229.143	7.08					5						78165.3	107720	89394.2	91044.3	89544.7	77980.4	100022	98324.7	93273.7	74084.1	80404.1	77827.7	96409.7	95650.6	94351.2	98413
3352	229.154	4.38					5						6964718	3.95253e+06	4.75451e+06	264170	6430.72	52635.1	34644.6	158902	5.26217e+06	29252.9	152998	3.37532e+06	135226	3.88114e+06	20770.5	3.07501e+06
7302	229.154	3.98					5						3691.86	6585.28	4857176	4409.29	0	0	0	0	40790.2	4967.76	0	0	0	4031669	4343.02	4523.39
1070	229.154	4.68					5						6.81048e+06	3.9031e+06	1.45693e+06	3.64066e+06	3.84636e+06	4.22141e+06	1.73426e+06	3.06733e+06	5248163	6.79165e+06	5.68936e+06	3.2281e+06	3.38372e+06	582588	2.80173e+06	3.0523e+06
4381	229.154	6.25					5						2.18418e+06	1.29322e+06	1.45693e+06	1.16689e+06	1.24555e+06	1388995	517325	999598	1758214	2313228	1.76588e+06	956589	1.12696e+06	978774	937099	1.05172e+06
5911	229.974	1.72					5						105085	64708.9	115577	74103.8	85576	109313	52839.4	56836.9	86135.5	120631	114927	60596.8	62791.2	66521.5	70907.7	93659.9
1419	230.065	0.94					5						246957	253983	219084	210798	217976	243524	209299	212144	313520	267546	241076	215087	300055	264916	273515	210808
4714	230.094	1.55					5						47252.5	8310.87	22628.9	11610.9	9855.18	21782.5	0	6783.46	35707.7	48088.1	41664.5	7168.64	16836.7	8399.04	5902.58	0
2086	230.095	4.28					5						33260.2	21639.2	25263.1	21926.2	17383	15915.4	0	5105.1	11239.6	77108.6	135153	28536.4	82945.6	37702.1	35866.3	5130.41
1321	230.095	1.07					5	6.8028	0.0095127	2.0217	0.033348	U44 - U25; U44 - U41	82506.7	71880.8	139076	91419.7	109750	112618	28998.3	91578.5	218901	793103	606721	444847	360201	385549	292449	100019
1716	230.096	10.61					5						121876	109768	149232	128656	122478	121105	165135	155180	131605	111941	145306	97224.1	135740	122163	141589	149345
5229	230.113	5.46					5						17716.8	18070.6	16734.1	15453.7	16819	33533.7	21460.5	19033.1	23623.6	27201.2	22262.4	0	3777.72	9392.26	4481.01	16159.5
2593	230.113	1.48					5						199878	166845	145219	187357	201378	394834	221802	313126	271844	257058	312210	59237.4	53338.4	123423	64347.2	205762
1938	230.138	6.87					5						941785	561924	679580	560224	573094	812280	314124	503085	1.08089e+06	1.03206e+06	835319	455193	415904	681899	479002	606029
2095	230.139	7.68					5						82937.8	119127	110098	100366	83144.6	95296.8	89051.2	106764	78860.5	85855.4	60862.3	72745.2	75136.4	102606	84355.9	117370
2014	230.158	6.26					5						262653	158502	191177	131189	153883	155831	60699.2	109718	206551	255038	206654	105880	138047	111563	101233	130500
5308	230.158	5.94					5						218657	129537	117436	128528	123573	159518	67183.7	104912	133276	216350	177766	92771	117994	72092.3	112367	110152
5862	231.122	7.77					5						141984	295287	210433	146783	118677	235376	374857	183809	38695.1	95709.3	54902.1	68824.1	40810	311069	70074.1	155532
6582	231.159	11.86					5						48679.1	14867.3	16997.8	9235.43	9441.39	6416.08	8049.12	0	23900.9	12582.1	8303.01	7678.98	6720.72	7104.44	0	7245.71
4189	231.17	7.4					5	41.019	2.4227e-06	5.6157	8.0025e-05	U25 - U41; U25 - U44; U41 - U44	3.4014e+06	2.25544e+06	2.51336e+06	1.37048e+06	1551651	1118684	321052	636154	1.62538e+06	1.69938e+06	1.61576e+06	227854	221835	332674	259566	285575
7311	231.17	7.09					5	19.897	0.00011063	3.9561	0.0012439	U25 - U41; U25 - U44; U41 - U44	865987	492454	623983	443933	455746	438457	149775	270357	711454	649970	663853	127609	107832	177290	130874	168727
6083	232.012	1.72					5						58395.7	39008.1	55483.5	42417.8	46563.2	62482.2	26620.9	29247.8	40204.5	61452.9	59893.7	34271.8	35524.2	32668.2	30622.6	37657
6396	232.026	2.33					5						52105.1	25918	44709.1	35528.3	36576.5	35301.3	11266.7	13549.7	41094.5	42339.3	46327.8	16829.4	15853.4	31026.1	20163	20751.6
6533	232.026	2.09					5						37622.1	25918	37379.2	22601.4	29376.6	26383	7392.72	8567.84	34333	23633.9	21464.4	8891.63	15344.4	21779.5	17776.7	20751.6
5335	232.038	3.22					5						56560.7	64690.2	40076.4	47249.4	66793.7	98878.1	72381	84908.2	89115.2	37600	47799	51999.8	29354.8	46818	61270.6	70892.7
4794	232.075	1.02					5	10.875	0.0016769	2.7755	0.0091363	U41 - U25; U41 - U44	242897	152869	188241	195740	142335	304635	124015	172941	369487	352810	353731	108098	115683	147862	111678	150096
2055	232.082	1.87					5	10.718	0.0017782	2.75	0.0095411	U44 - U25; U44 - U41	81767.5	56441.1	73751.1	111041	83907.6	49908.4	26442.3	39934.7	65461.9	122898	101344	87758	104437	89261.2	77569.2	46437.6
1187	232.109	6.62					5						2.64561e+06	2.15999e+06	2.27399e+06	1.65752e+06	1.78776e+06	2.21237e+06	929205	1.61013e+06	2.58912e+06	2.55822e+06	2.05954e+06	1.05735e+06	1.03962e+06	1.46256e+06	1.1105e+06	1.47537e+06
4902	232.129	2.29					5						101612	54631.3	84554.9	68990.9	58595.6	81142.1	31467	44840.9	145867	93907.8	90733	32932.7	31939	39208.5	30256.5	31436.5
5765	232.154	7.97					5						14357.7	51314	24653	28211.6	13953.6	26473.6	51023.3	24970.9	34140.4	22465	25116.1	21115.7	28827.3	26354.4	25544.3	28108.1
1435	232.154	7.72					5						310188	480099	457933	349741	314134	391234	368684	365110	329651	315521	277709	248796	238473	436613	344234	414010
2568	232.154	6.78					5	7.9553	0.0055432	2.2562	0.023626	U25 - U41; U25 - U44	244825	162667	228079	175421	161986	59693.4	42174.9	49934.2	84042.2	394282	359040	31608.3	31769.6	46372.7	30160.3	40032.2
6136	232.985	8.46					5						9226.71	24953.2	9179.81	9850.04	8082.83	10979.4	0	8343.45	10846.3	0	7382.81	10094.9	8180.94	6845.23	8667.83	9151.99
4807	233.089	1.85					5	13.733	0.00062301	3.2055	0.0041402	U44 - U25; U44 - U41	80822.2	52553.9	57096.7	104841	83887	59506	31549.7	52094.6	71025	114186	91097.7	82015.4	96785	99086	72117.7	53164.6
1447	233.11	10.74					5						178636	162397	162958	174952	191446	180573	180167	216333	157207	163626	3.22046e+06	211883	201048	178168	177890	177367
6413	233.113	1.24					5	17.321	0.00021561	3.6663	0.0019313	U25 - U41; U25 - U44; U41 - U44	313574	173140	288949	221309	207852	190388	98554.4	117908	286596	234520	256791	79037.5	83698.8	92222.1	76978.9	71170.9
1954	233.115	8.69					5						185707	152712	130743	105829	124648	81461.9	317550	160752	139347	66303.2	106580	134120	310141	154101	256321	316272
4507	233.115	9					5						125317	88518.3	81372.4	115805	124747	101782	100071	160752	74817.4	87299.6	104391	104600	298529	100090	260541	84287.1
2044	233.115	9.13					5						124387	86276.1	93195	115632	117841	101782	135210	137411	96720.3	87299.6	104391	102036	112788	98629	119147	114806
4622	233.149	6.7					5	24.923	3.5632e-05	4.4482	0.00056213	U25 - U41; U25 - U44; U41 - U44	634107	367380	334126	343812	311059	240681	80237	160068	418741	400396	424176	64518.2	65634.8	106392	64364.8	90252.5
5475	233.15	6.34					5						114261	64044.8	71318.6	72431.5	69484	69277.9	29012.8	36866.9	94659.1	125299	144123	33286.8	22782.9	27884.1	24125	38825.4
1756	233.15	3.03					5	29.06	1.5946e-05	4.7973	0.00032691	U25 - U41; U25 - U44; U41 - U44	459783	285710	371974	309147	303879	233777	91527.5	111933	367315	306705	296620	70744.1	73312.8	79016.6	86965	92421.7
1441	233.153	11.88					5						218158	370790	349426	190033	230395	245670	286568	260607	209083	176690	182537	233711	255061	255737	241302	278925
2774	233.153	11.65					5						118021	80298.4	80864.7	70663.1	82753.8	93213.2	54316.8	45570.2	141097	76713.4	60471.8	44589.3	90331.3	36050.5	40255.8	76099.3
5218	233.153	8.61					5						57818.7	67915.7	57080.4	66329.5	60490.9	57864.7	69880.3	59444.1	54267.1	57216.7	51518.5	52847.6	58884.1	73971.4	77662.1	82713.7
5231	233.153	11.02					5						30723.9	58062.1	61298.2	39955.5	35485	37773.5	54011.8	35535.8	43155.1	28530.3	36737.6	34351.4	44269.2	45895.6	35001.2	52672.8
2150	233.153	8.5					5						57818.7	67915.7	57080.4	55014.4	31910.8	45599.8	69880.3	32028.3	53848	57216.7	51518.5	52847.6	41832.1	73971.4	77662.1	82713.7
6470	234.064	2.36					5						17310.3	6583.82	15554.9	13465.2	15292.7	15035.2	0	0	18506.7	17636.3	14184.1	10449.8	11484.7	8137.45	14690.1	11669
1165	234.097	1.87					5						1.18995e+06	536029	826692	1.71435e+06	1.2357e+06	644495	195401	505993	814674	2.00374e+06	1.36239e+06	1.14146e+06	1.72507e+06	1.08815e+06	884799	496941
2666	234.112	6.14					5						218183	144742	166450	139113	144267	159186	89924.2	88339.9	208638	158711	163047	81251.2	78856.7	82701.7	95993.8	105223
1268	234.127	10.35					5						554637	637869	628626	614691	613936	586924	692829	677730	596946	553473	582057	556663	640049	657017	629206	678519
5349	234.148	7.59					5						56777.8	54151.2	63028.4	57785.1	52563.6	41479.5	24813.1	41227.7	82764.2	61047.8	56939.5	55245.4	36692.7	67390.6	49333.2	60587.7
5288	234.946	1.11					5						57229.3	80387.2	72698.5	67886.8	67185.1	73594.9	84904	50401.9	66580	54703.9	66563	48507.6	60723.8	73937	57966.4	65114.2
5373	234.946	0.97					5						79662.1	113879	128520	112975	120814	95996.5	123311	124237	96027.2	106717	66563	63833.7	98242.7	121668	80666.5	110664
6940	235.048	3.99					5	6.1375	0.013278	1.8769	0.042745	U44 - U25; U44 - U41	40012.4	64547.9	42058.3	42997.7	34396.8	37608.9	29942.9	33181.8	34761.5	32824.7	44315.3	71860.7	39075.4	30462.6	43700.2	31515.5
2591	235.073	10.43					5						61402.9	106921	267274	27230.1	109617	230542	82038.7	105636	221716	282094	117235	47623.7	14369.7	49640.2	10333	39148.9
1838	235.131	10.48					5						35540.5	176899	165369	151756	140929	137449	180532	160996	162761	124392	131700	38987.9	166966	149813	166529	168167
3490	235.169	11.44					5						106509	184023	182104	119049	112588	125805	161780	143573	109085	86607.3	105840	119113	134499	122458	142348	137515
2631	236.111	6.67					5						289354	375173	369719	136745	156102	473236	723521	189948	220719	195711	243866	96332.6	60015.1	99994	53383.2	135001
5178	236.111	3.65					5						23779.5	35483.4	32570.3	17764	21971.6	33917.8	33675	31810.2	27116.3	20142.6	0	4590.14	0	27709.5	0	28645
2683	236.113	1.85					5						183297	93971.6	179165	91769.7	82917	78203.4	19496.7	29506.1	143829	149853	135809	32831.8	32654.3	34150	31092.2	25568.7
977	236.149	1.04					5	221.32	9.1123e-11	10.04	1.6053e-08	U25 - U41; U25 - U44; U44 - U41	48200000	34400000	39000000	32200000	31700000	12400000	6.05701e+06	8.09209e+06	15300000	14700000	14300000	12400000	14500000	15700000	12100000	12600000
2453	236.164	7.88					5						92590.8	72475.9	76909	63775.4	68410.1	57449.6	59486.9	75196.1	58985.1	82458.6	83288.4	50319.7	41617.1	57088.7	70175.9	186859
4283	236.825	7.16					5	29.939	1.3606e-05	4.8663	0.00028763	U25 - U41; U25 - U44; U41 - U44	121212	84397.7	91225	60922.1	51429.8	40719.3	7461.09	10612.5	78854.2	31881.3	35090.9	5103.7	0	0	5780.64	0
1671	237.086	2.94					5						223409	195672	192082	176415	165867	200387	115646	103164	208381	221868	209411	91636	84432.6	112624	72360.9	87135.4
1766	237.086	3.72					5						114945	152125	108438	101182	105599	157357	115759	54625	121476	133040	119921	61982.1	62154.8	73052.5	45820.8	53803.9
2064	237.148	9.14					5						83157.1	125268	119999	95704	94487.1	85450	127749	94151.5	106607	85716.6	86387.8	80124.6	100520	108075	113261	113736
7174	237.148	11.16					5						288484	376126	381872	294806	298562	316393	369184	334756	302359	227161	273221	335981	349039	344066	345944	358792
4695	237.148	8.35					5						84588.1	114373	115511	95240.5	88200.8	83722.6	116776	93074.3	94352	86707.2	76323.1	77627.9	87251.3	110579	102566	129362
5441	238.068	3.22					5						15666.7	19552.4	20902.1	24538.3	30858.8	23998.3	6160.06	29852.6	239000	35185.5	24414.1	7116.47	26547	19974.7	13432.9	24422.1
2602	238.092	1.22					5	9.4296	0.0029485	2.5304	0.014102	U25 - U41; U25 - U44	343919	197811	184139	270691	205754	192705	59729.8	107544	180428	334909	175382	72670.3	76722.8	89267.8	82080.7	81325.1
3680	238.092	1.62					5						35311	10166.4	11240.5	21486.1	27626	19454.4	7083.36	7464.39	12826.9	30151.2	17996.9	4190.83	5607.05	7656.83	4773.38	9079.22
1706	238.143	5.99					5						182772	127034	95087	154115	143407	182249	79619.4	116475	123541	171066	144597	97155.2	112251	50098.7	119106	117129
2219	239.058	6.67					5	13.715	0.00062671	3.2029	0.0041402	U25 - U41; U25 - U44	2.39769e+06	1.72323e+06	1.81237e+06	1.33069e+06	1.08794e+06	969665	472890	696526	1.05767e+06	1.68725e+06	1.50166e+06	502055	471133	535632	611499	779953
1279	239.068	7.72					5						582965	634068	611392	616954	613193	659446	741759	705064	497115	542519	526768	562950	518373	711688	681124	668522
4303	239.07	11.96					5						61695.4	118751	74483.6	75399.9	52775.9	75310.5	68136.5	60380.1	67786.6	40566.3	49531.3	36557.7	34241.4	34483.2	39572.6	57049.6
1761	239.089	7.98					5						67636.9	86927.1	101593	71105.1	82172.5	78253.6	77372.4	76603.8	137912	108655	71804.7	74621.7	73332.6	78685.4	86921.7	77196.5
1371	239.094	1.47					5						435571	331474	367549	295136	284235	340374	168661	239777	450949	415909	405353	301778	332724	301539	274906	263808
4588	239.138	10.28					5						6911.32	8368.8	9952.74	11228.6	8008.28	0	128279	6690.8	12550.7	6908.06	1.04698e+06	7012.25	11008.3	10049.1	8706.86	12653.2
2072	239.138	4.08					5						218266	119778	114700	98184.8	102500	125159	57979.6	99346.3	178567	151098	119857	92756.7	96484.1	5367.52	90175.9	90738
2322	239.148	11.91					5	14.014	0.00056959	3.2444	0.0038594	U44 - U25; U44 - U41	55734.2	12354.3	17923.4	10080.3	11933.7	21502.4	27990.6	65384.6	29817.5	13586.4	35119.9	55073.8	68746	48515.4	69750.9	101723
2441	239.164	8.13					5						70255.9	99039.8	97736.9	73120.9	68010.3	71309	93486.5	79264.8	87149.6	66198	58204.5	74171.6	75382.4	80817.9	101186	99375.8
1315	239.636	7					5						1.13021e+06	1.36999e+06	1.4305e+06	590760	597812	983341	404926	582045	1.35399e+06	1.46006e+06	1.33788e+06	547894	675818	599089	575670	520475
2647	240.071	2.93					5	6.8659	0.0092247	2.035	0.03272	U25 - U41; U44 - U41	163514	95549.2	125592	105658	93742.2	86399.4	42980.2	48352	117816	171558	103783	85054.6	83923.6	99503.6	74991.3	55745.2
4328	240.071	3.7					5						46397.9	46021.3	31903.9	29795.9	33556.8	38963.7	33659.6	24446.7	38980.1	35557.3	36385.8	13718.7	8636.23	22798.5	8718.7	24762.4
1455	240.105	3.72					5						296776	839851	362369	470741	279410	677589	1.10655e+06	257472	304023	351374	317712	211998	150544	290195	125681	218093
1465	240.105	2.93					5						261727	674669	300993	427632	231328	421573	801921	213496	249468	291422	237571	199696	139362	278180	100307	220156
1639	240.122	5.29					5	37.61	3.9306e-06	5.4055	0.00010653	U25 - U41; U44 - U41	262224	83458.8	118612	122295	129714	53276.7	28009.1	30689.5	25127.7	30299.5	20793.2	112618	109686	103881	123763	96106
2058	240.159	5.98					5						165123	133579	114870	123921	138294	127661	72063	89941.5	129225	188811	164375	100679	103298	75574.1	110878	128847
5166	240.159	6.36					5						186458	140588	41157.4	129280	131887	147637	72063	87394.2	188633	152614	128277	84427.4	81313.6	104458	110014	134250
2090	240.159	6.47					5						182994	139536	135226	117142	118736	144642	69686.8	87394.2	180433	144772	125639	84427.4	78503.6	103352	89729.1	99686
4300	240.159	6.96					5	7.0463	0.0084546	2.0729	0.031246	U25 - U44; U41 - U44	81076.3	64417.5	93278.1	53862.3	56546.5	80739.1	38100.4	55438.7	109485	81886	80894.2	22595.8	29495.7	30277.9	26987.5	37320
1104	240.987	1.16					5						5.07752e+06	5.66562e+06	5.37949e+06	5.05989e+06	4.78772e+06	4.89398e+06	4.32676e+06	4.58938e+06	4.81603e+06	5.11082e+06	4.88355e+06	2.60678e+06	2016654	5.0573e+06	2.96739e+06	4.85373e+06
5442	241.029	7.6					5						173905	93024.5	168621	107368	136660	170356	48675.7	69935.2	238095	206662	182339	56871.9	45803.8	100208	56005.2	97706.6
2003	241.083	7.33					5						145663	106417	103294	138543	130559	105608	121867	136642	120585	122689	129000	85971.3	160265	149110	145282	152144
1535	241.105	7.61					5						389147	615617	207662	219614	148714	274393	624935	231060	145354	137056	120551	163302	146575	529683	208499	393458
3381	241.105	7.83					5						856845	1.41882e+06	253538	253309	120084	622780	1.48422e+06	335374	65825.5	43045.2	71218.4	180377	55041.3	873108	149634	624458
7268	241.154	6.59					5						22031.5	20290.1	24723.7	18553.2	18150.8	14398.3	9674.09	8354.97	18781.3	53029.9	57956	14681	17996.2	12960.9	16597.7	18291.4
1182	241.154	6					5						1.96608e+06	1.28121e+06	1.06365e+06	1.40464e+06	1.33219e+06	808593	360584	496747	839369	5.0993e+06	4.69181e+06	918552	1.09212e+06	638861	950322	1.03565e+06
1545	242.149	1.49					5	53.302	5.436e-07	6.2647	3.0486e-05	U44 - U25; U44 - U41	105952	88611.9	88085.1	78485.3	59411.7	109455	78347.1	71267.9	95674	157281	128285	157916	209779	144135	190166	144988
1817	242.149	1.66					5						77324.4	83047.9	31640.9	69872.2	37882.9	108835	78347.1	62708.7	57882.5	32325.8	103161	45653.1	50304.1	50859.1	54923.5	129464
5118	242.158	6					5						264894	173015	139862	198720	176398	110008	52238.1	73572.8	107315	699745	617685	127179	144335	85582.6	127949	161457
2041	243.104	5.71					5						94359	60648.3	53607.5	78382.8	83319.1	91410.4	38679.6	59977.1	87027.9	123200	103080	93367.6	114777	61380.1	99350.3	93528.7
7099	243.122	9.07					5						47747.2	69347.4	74904.1	53668.9	61165.5	65769.4	75208.4	68607.6	75102.6	60950.5	65444.3	58378	51291.5	66684.2	81579.8	84273.3
2509	244.081	2.77					5	5.9033	0.014995	1.8241	0.046028	U25 - U44; U41 - U44	302627	546956	407435	165216	577175	651029	190360	161288	224289	1.46075e+06	552089	58342.7	49583.6	157902	30285	133527
1636	244.093	1.46					5						273094	212006	249835	213403	205480	210651	104113	147634	353958	325675	284847	126319	134671	141693	128334	128647
4901	244.094	6.16					5						102109	75224.7	61750.8	78460.5	62869.6	66968.5	74031.2	70196.1	67952.9	64827.9	56127	59318.2	95007.5	49676.3	81252.1	64541.8
2087	244.094	6.05					5						73998.2	75224.7	80130.1	76875	69045.7	68071.1	74031.2	70196.1	69190	64827.9	66665.6	59736.4	80464.4	83636.4	81252.1	64541.8
4587	244.094	8.51					5						56262.5	70677.2	54871.1	76699.5	50664.9	66158.8	70274.9	70054.1	57571	64761.9	1.0632e+06	62652.9	73459	64765.5	61256.4	70047.8
5274	244.111	1.19					5						10800000	8388119	10200000	6873764	6.01109e+06	6062178	2.83023e+06	3.82206e+06	8896890	13700000	9356949	4394408	7377086	6.35364e+06	5224849	5118313
2640	244.154	7.6					5						200490	114513	141929	106849	126876	180203	73829	119279	265271	198900	181970	89761.3	81811.6	137742	92768.9	136216
2710	244.154	7.74					5	6.7545	0.0097403	2.0114	0.033795	U44 - U25; U44 - U41	196611	121178	143988	113542	126876	191184	73829	119279	285182	198900	188749	109819	95365.6	164934	113034	149854
4656	244.165	1.04					5	28.003	1.9405e-05	4.7121	0.00037292	U25 - U41; U25 - U44; U44 - U41	386158	299447	365175	231345	233596	94099.1	42139.3	54228.6	150422	181575	202439	90473.5	119556	145614	97531.3	104765
4279	245.076	2.69					5	8.0645	0.0052786	2.2775	0.022867	U25 - U44; U41 - U44	101103	74017.2	69318.1	88091	62578.3	53782.8	21956	28269.4	103838	104771	112024	19969.5	26214.6	22942.3	19401.8	31836.8
1633	245.089	1.87					5						109293	82394.8	105813	148128	115652	99667.7	66059	93276.6	116045	155117	125229	112698	138539	119454	110448	84223.8
960	245.113	1.1					5	23.424	4.8955e-05	4.3102	0.00073921	U25 - U41; U44 - U25; U44 - U41	31000000	19600000	20600000	21600000	29500000	12600000	6.09371e+06	12400000	12800000	37500000	18100000	25600000	30000000	32700000	18300000	21100000
2552	245.185	8.55					5	39.336	3.0626e-06	5.5139	9.5211e-05	U25 - U41; U25 - U44; U41 - U44	1.44543e+06	968645	1.21164e+06	572131	603545	394042	114071	183315	678952	570725	594336	80316.6	80879.5	119743	78869.9	93205.7
1676	245.19	10.42					5						120019	133829	132160	117303	125562	128105	136045	132373	109013	101416	97807.9	116139	135733	136667	137009	131425
1525	246.09	4.8					5	18.38	0.00016251	3.7891	0.0016053	U41 - U25; U44 - U25; U44 - U41	66991.5	44269.9	51519.6	107648	62985	127097	48236.3	117306	239326	123048	145109	173860	164956	130712	187553	90486.3
4710	246.109	2.75					5						64580	54689.3	43376.3	53501.2	54639.3	70200	33761.7	40278.4	67954.4	44671.8	45207.3	47233.8	48786.8	52858.9	45960.9	36994.2
1786	246.109	2.92					5						77595.3	65619.6	72251.8	60116.4	60646.6	64410.4	32284.8	40291	61315.6	73867.8	65540.6	46766.5	46028.2	49204.7	44007.5	32425
7417	246.133	8.47					5						24887.9	29950.2	29846.4	30689.5	33620.7	30576.1	35474.8	33582	26687.9	25994.3	25737.1	28095	44045.3	37227	34590.1	32833.6
7472	246.133	6.68					5	7.2382	0.0077158	2.1126	0.029127	U25 - U41; U44 - U41	34154.7	22268.3	19392.6	24146.7	24459.8	16865	10964.3	9859.68	34760.5	32162.9	18131.6	18010.6	16220.6	19778.7	17062.4	16645.6
6577	246.144	1.89					5	48.296	9.5959e-07	6.0179	4.41e-05	U25 - U41; U25 - U44; U41 - U44	214334	127108	174606	141192	136304	85556.1	34217.8	50898.5	148833	113466	119882	29706.4	30309.2	31820.4	28282.4	25939.7
4246	246.144	6.5					5	57.046	3.663e-07	6.4362	2.4495e-05	U25 - U41; U25 - U44; U41 - U44	207340	133465	142636	131912	104093	101231	44198.6	59511.2	122032	150426	145598	33545.1	35730.4	35060.9	29294.3	36530.4
4308	246.144	6.03					5	27.09	2.3098e-05	4.6364	0.00041488	U25 - U41; U25 - U44; U41 - U44	64818.2	41510.4	40902.2	38508.7	44178.8	28840.6	14779.8	16834.4	41866.7	28854.1	37864.2	8120.21	7815.05	15188	7475.38	15509.5
4311	246.144	2.62					5	7.6882	0.0062575	2.2036	0.025245	U25 - U41; U25 - U44	53057.8	32227.3	44889	28299.4	41785.7	29181.5	8215.21	16455.7	41332.3	31959.1	36569.5	10320.3	13144.3	7973.72	15096.3	14136.7
1264	246.169	7.7					5						951923	1.46958e+06	1.37824e+06	955042	946043	1.11402e+06	1.30932e+06	1.07999e+06	1.0112e+06	843377	774708	686822	727525	1.36724e+06	1.03772e+06	1.20399e+06
1397	246.955	6.85					5	7.1612	0.008003	2.0967	0.029681	U25 - U41; U25 - U44	2.25903e+06	2.41425e+06	1.33814e+06	3.29095e+06	1.84523e+06	2.69649e+06	453980	563085	1.46e+06	550758	280737	298824	192308	528973	111406	491075
1482	247.042	0.87					5	6.1888	0.012933	1.8883	0.042081	U25 - U41; U25 - U44	677885	478043	626675	536961	487557	511557	258858	341686	552741	584472	573666	199343	247761	345064	282719	312062
6400	247.129	1.8					5	11.079	0.0015542	2.8085	0.008556	U25 - U41; U25 - U44	284738	196816	234325	189594	169307	137175	58257.2	96369.9	232896	214528	233086	61148.7	73371.7	80182.9	86165	80000.3
4259	247.129	6.66					5	15.329	0.00038036	3.4198	0.0028514	U25 - U41; U25 - U44	179363	111337	137857	110341	113569	100362	47517.9	63995.6	158070	127196	130487	44795.3	44425.7	50633.4	49859.6	50370.6
5583	247.144	7.95					5						35176.8	25889.5	27199.7	28045.3	25590.5	21821	7394.27	28543.3	47294.2	33741.3	33199.6	20145	22379.3	21288.3	29739.2	22593
2339	248.113	2.05					5	30.433	1.2467e-05	4.9043	0.00026892	U41 - U25; U44 - U25; U44 - U41	71842.5	43826.6	54641.9	49044.5	40102.6	74878.2	34449	50114.4	89704.1	96144.5	67188.3	47062	63721.6	77722.7	51342.8	60953.6
2639	248.137	5.38					5						61423	30984.5	38704.3	98283	110253	113606	53230.3	79767.7	168384	159549	166359	47097.9	56590.2	72213.5	6057.81	7570.4
1623	248.149	5.86					5						148392	111932	93128.3	122290	127043	137561	76297.8	105802	136490	206804	190874	124991	147146	87280.9	115831	143389
1846	248.149	4.08					5						30349.9	28578.1	23698.4	28881.1	31388	39418.4	20871.3	34873.3	56031.3	54786.2	37076.8	32063.3	34811.3	36171.1	32390.5	39848
3503	248.149	4.81					5						131874	87450.3	95976	43236.1	104756	56801.2	26234.9	74634.9	126808	153717	181085	96140.5	94329	107032	31528.7	96931.5
1702	248.149	4.93					5						128264	79809	87273.9	75473.8	104214	86176.3	55984.3	73851	132192	152570	159397	93979.6	91935.9	17462.7	76778.1	93690.4
2298	248.185	7.33					5						93871.4	92655.3	93336.4	96925	75455.6	58864.9	86497.1	87627.9	110946	76816.4	69560.5	35879	86736.2	116771	98822.8	123411
1334	248.952	6.85					5	7.1907	0.0078917	2.1028	0.029435	U25 - U41; U25 - U44	2.9401e+06	3.20101e+06	1.76423e+06	4.36821e+06	2.34249e+06	3.62984e+06	614328	739262	1.9107e+06	737556	388755	380759	218800	713096	156759	654826
923	249.087	11.42					5						62600000	65500000	71200000	66300000	60900000	67800000	72600000	70400000	68100000	68600000	63100000	71300000	70400000	71400000	78000000	75300000
4325	249.109	8.21					5						47089.2	64073.7	57446.7	50803	48042	49473.3	65603.4	57793.4	66938.9	55347.5	44174.1	61126.8	55101.6	51441.2	59386.4	65060.2
1389	249.147	9.66					5						263687	304208	321944	276806	268311	279530	307870	306534	301562	262788	258028	312036	284690	289501	299574	325488
2698	249.243	7.98					5						164185	108194	94321.9	95357.7	98040.8	309249	24818	82655.7	166982	104910	196444	25384.8	83093.9	26993.5	24210.5	39644.8
3778	249.957	6.81					5	7.5693	0.0066095	2.1798	0.026264	U25 - U41; U25 - U44	220967	252119	138902	312961	186070	236972	54804.4	63134.6	153117	62153.7	37197.9	34171.3	31392.5	59854.6	22963.9	51948.2
6073	250.038	6.11					5	11.21	0.0014809	2.8295	0.0082822	U25 - U41; U44 - U41	87093.2	52867.6	73014.6	60787.8	64121.8	55120.3	25218.4	31143.1	56938.1	68189.1	62246.2	28066.6	44535.1	38198.5	33560.1	34451.5
1613	250.079	2.11					5						252332	133934	198292	158932	163817	208719	85212.3	113270	247264	275662	227281	119084	125089	125510	105469	108396
4417	250.086	13.03					5						196479	321386	696234	245605	252044	209627	253519	361093	329872	221149	170932	178676	193272	234825	209663	329211
4262	250.147	2.21					5						149162	39929.3	96025.9	83909.1	86300.5	81673.4	32067.3	50317.3	228119	16865.9	15625.1	51091.2	40546.3	82352.5	64166.7	67784.9
1655	250.95	6.85					5	6.915	0.0090075	2.0454	0.032606	U25 - U41; U25 - U44	805153	854598	456851	1.19329e+06	640187	958272	164195	195404	488500	192249	95553.8	105583	73172.4	191750	39786	171816
7387	251.105	5.9					5	57.031	3.6688e-07	6.4355	2.4495e-05	U25 - U41; U25 - U44; U41 - U44	49629.4	29618.6	30980.4	33865.9	27692.5	27683.4	7886	12470.4	31231.7	25672	29706.1	5005.7	3782.29	4917.77	3831.81	7274.65
1075	251.125	7.92					5						3.43985e+06	3.89226e+06	3.88129e+06	3.24426e+06	3.64995e+06	3.74585e+06	4.23969e+06	4.3083e+06	3.61439e+06	3.35938e+06	3.11252e+06	3.446e+06	3.60906e+06	4.14407e+06	3.70865e+06	3.8741e+06
1406	251.125	8.25					5						370113	389090	374544	296497	349798	373437	482244	406539	355169	362224	330747	292349	390068	359200	342479	429949
1458	251.125	8.39					5						488098	549298	510417	337394	416694	563293	587707	517747	444071	447813	406617	260456	318330	335600	307055	443083
1586	251.125	8.63					5						497654	553785	515831	194366	423459	599571	586186	534828	445931	464975	170058	191726	326856	228893	211915	237560
4664	251.125	7.05					5						194660	248479	204858	201873	204553	227915	219775	219070	214462	169639	170651	229367	241181	247129	235134	245166
1579	251.126	8.94					5						190676	225967	228526	215077	192948	206245	224937	224010	192629	164614	153203	181187	189709	220586	209357	210180
2679	251.137	4.57					5						124082	73168.9	29410.1	69993.9	77857.5	85596.6	31590.9	55885.7	96465.7	131623	111222	67218.2	66874	15324.4	58409.6	53284.6
3446	251.163	8.75					5						171441	252325	213316	201972	184931	182510	227788	190928	210698	154870	148358	167096	205494	226605	242600	231553
3428	251.163	8.02					5						238274	251204	256655	226512	235981	192432	243858	225766	252522	161261	194163	186761	276670	332659	383192	336357
1980	251.163	11.78					5						151657	318731	316789	154988	184137	205676	254117	185262	204310	138814	144624	183803	210556	211408	211253	238478
2613	252.006	7.84					5						204572	119588	165909	120640	116641	178585	62677.3	90581.6	232621	187494	186360	83574.4	62422.4	96034.3	78261.3	101577
1894	252.101	10.05					5						1.25912e+06	1.56977e+06	1.52367e+06	1.34307e+06	1.25943e+06	1.31017e+06	1.29209e+06	1.43834e+06	1.35902e+06	1.09378e+06	1.0411e+06	1.27748e+06	1.38978e+06	1.51643e+06	1.53369e+06	1.35432e+06
4292	252.107	2.9					5						82606.1	44580.2	65149.2	51102.4	46922.6	49215.3	30060.1	31573.4	68857.2	92016.5	43752.3	35896.2	40327.9	59374.4	38859.4	23466.5
5064	252.107	7.16					5						21825.2	32093.3	14468.9	30813.9	42007.1	22491.3	26216.5	20103.5	8576.06	9871.61	16212.3	16766.8	17385.9	18831.8	9482.9	18125.7
1087	252.144	0.99					5						16400000	8.06101e+06	11200000	6.06547e+06	6.61295e+06	9.2866e+06	2.92189e+06	3.88832e+06	16100000	13900000	15400000	2.56671e+06	3.28934e+06	3.44775e+06	4.1025e+06	3.39477e+06
5501	252.159	6.63					5						49543.6	50215.8	52971.4	49227	43646.9	59803.1	38653.4	50886.9	49458.3	59708.6	49653.7	36267.1	41410.9	42831	44095.4	43606.1
3274	253.105	8.52					5						365689	426331	425187	281659	335762	432658	490619	407862	326712	306153	324039	300918	376904	336085	302940	384045
6188	253.139	3.52					5						9961.42	0	0	0	12490.4	16468.6	0	0	42495.2	9531.7	5266.14	8456.94	7731.86	9673.44	29160.4	40304.6
6485	253.143	10.48					5						41724.3	60920.3	71540.2	59726.1	50448.3	47252.4	62894.4	58160.9	68805.8	43574.7	53016.8	47426.2	63267.9	67652.5	61130.8	77540.9
4950	253.145	0.97					5						1875395	891935	1.33454e+06	815250	690079	1.09919e+06	357286	465787	1.93174e+06	1.58508e+06	1.80807e+06	277297	387270	367606	489915	423529
1711	253.179	9.71					5						101253	184830	148769	117609	109502	112863	160939	99198.6	145161	94828.9	112754	73862.8	131019	147861	165516	165289
1599	253.179	11.99					5						131289	276993	270732	138602	132888	135592	192539	150467	156491	118658	127057	154069	156584	178497	153949	191676
2727	254.111	2.17					5	7.9284	0.0056106	2.251	0.023805	U25 - U41; U25 - U44	102753	90100.6	98978.6	85693	77034.8	78374.5	42583.3	42834.2	115632	97543.6	89086.5	24504.3	28900.7	35225.5	37544.4	49011.2
1927	254.138	6.97					5	9.6541	0.0026921	2.5699	0.013053	U25 - U41; U44 - U41	1.89952e+06	1.24201e+06	1.43988e+06	1.18908e+06	1.21416e+06	981920	411945	626768	1.22933e+06	474902	455006	632536	583520	858064	705161	926216
1914	254.138	6.83					5	15.933	0.00031852	3.4969	0.0025125	U25 - U41; U44 - U41	2.79512e+06	1.87735e+06	2.03392e+06	1.50369e+06	1.47353e+06	1.02049e+06	442574	647481	1.1941e+06	444231	396444	933049	926054	1.27715e+06	888609	1.02125e+06
1032	254.161	6.48					5						12400000	7.74837e+06	9.76017e+06	11400000	11500000	13100000	6.11011e+06	8.39349e+06	14200000	15100000	14400000	4.98716e+06	6.13628e+06	7.3641e+06	1519511	1.65953e+06
1428	254.19	11.12					5						232038	243190	262302	233878	244304	217325	273010	263581	234769	217086	223757	228513	257621	279036	256111	228808
3907	255.011	1.82					5						59379.3	61968	51103	67320.1	58517.6	60452.9	74533.1	63168	30367.4	48657.3	57514.3	65063.6	68782.6	63717.3	77222.1	59519.5
1286	255.097	1.3					5	44.594	1.512e-06	5.8204	6.266e-05	U41 - U25; U44 - U25	190652	137077	154488	207716	186446	978482	450074	644676	1.1155e+06	522547	545958	496735	561290	548821	518756	473728
1211	255.12	7.88					5						946919	970597	964318	921838	929374	949211	1.07099e+06	1.07526e+06	832445	925634	871171	930700	1.07743e+06	1.14622e+06	1.16291e+06	1.06027e+06
1932	255.121	8.03					5						471559	461325	468981	440513	420149	443088	522415	498921	448786	406127	413449	417715	522484	544890	553374	533665
4711	255.158	7.99					5						67750.1	81058.1	71088	56984.6	36268.3	57510.9	67704.8	85446	64297.5	50460.3	44987.5	60662.5	68652.6	61846.4	69122.8	92158.4
4872	255.158	9.95					5						111139	122971	128646	118232	116055	111788	127575	125422	120896	100746	106182	155726	130401	130679	132411	141977
1681	255.159	10.14					5						107696	120817	123728	115632	112907	111240	127575	120887	118257	96300	99295.8	135663	124427	116733	134517	141977
3921	256.058	6.1					5						98541.1	91357	97132.4	94121.6	95339.2	97718.1	99356.1	113089	81247.4	107885	93479.7	87014.1	96424.2	88422.3	92062	80529.7
4850	256.102	1.3					5	9.4982	0.0028673	2.5425	0.013839	U25 - U41; U25 - U44	264482	146013	150514	232382	202390	166362	71760.2	93317.1	189932	228859	136042	68808.1	77046.9	73713.5	70235.4	69218.3
2667	256.102	1.45					5						164061	88322	100663	132558	126065	89094.6	71760.2	93317.1	85941.4	139571	98037.4	68808.1	77046.9	73713.5	70235.4	69218.3
6599	256.154	9.89					5						24482.4	26584.9	33581.8	15052.8	22561.3	26804.8	33397.1	29828.2	29173.8	13822.1	11802.9	22013.6	24650.5	21465.7	25275.9	25938
6910	256.154	9.4					5						24145.9	34149.7	26664.4	25788.4	25570.4	28626.7	35035.1	27600.9	29524.2	24589	12461	21304.3	28444.3	31281.7	23595.2	30795
3355	256.959	1.15					5						3.02018e+06	3197095	3.25522e+06	2.87021e+06	2.66572e+06	2.9389e+06	2.53941e+06	2.52288e+06	2.90394e+06	2.49388e+06	2.54225e+06	1.14565e+06	856218	2.81417e+06	1.54322e+06	3.45965e+06
1578	257.063	7.05					5						220636	340233	147223	312896	455604	224077	176058	172002	88058.2	119219	113715	141680	151821	176229	112420	134142
6606	257.113	5.91					5	5.8481	0.015436	1.8115	0.047019	U44 - U25; U44 - U41	3706.94	4822.31	6029.38	0	4649.74	0	0	0	4815.97	12235.6	5689.91	13566	30382.8	15429.6	7098.58	0
2262	257.147	6.12					5						195478	190977	157398	166961	185311	206131	165914	183018	178363	258678	214460	177969	141419	156797	146983	153480
3844	257.147	7.61					5						208318	235298	189813	202064	226740	215111	236253	252243	222063	219276	226321	205966	239983	282953	199002	198142
5376	257.147	6.65					5						133820	117390	110110	102177	113724	152613	112687	108289	121069	629806	160127	156207	164725	100735	103443	111428
6469	257.147	2.34					5						169366	123633	159168	205566	192653	199955	191823	219241	212548	222641	264708	194475	157254	192189	152199	152702
4163	257.147	3.27					5	6.0582	0.013833	1.8591	0.043674	U44 - U25	148740	115240	111117	154983	149708	174122	105651	114464	178132	210233	241843	135488	101400	140797	112199	93078.6
4505	257.147	3.61					5						150205	93496.4	105905	121486	125012	146068	95922.2	131645	161510	208488	231620	110342	83349.6	56476.1	89317	85813.7
4159	257.147	7.19					5	7.3137	0.007446	2.1281	0.028384	U41 - U25; U41 - U44	157044	101700	173770	154749	156915	528971	210306	250381	713658	233821	234760	99453.9	93465.3	115412	78470.8	125870
5139	257.174	8.1					5						111877	134510	87403.7	121304	126926	113314	77175.8	107744	109184	96876.9	90777.3	99487.1	115916	118646	110519	147991
2273	258.06	1.85					5						239722	125993	190374	115639	96623	251240	124342	120118	228536	220666	179835	69498.6	69432.6	81810.8	132361	43022.2
4642	258.094	1.84					5						376122	195224	315842	166675	184342	135878	23850	62775	280656	265007	266035	81425.1	81927.1	95260.1	70302.1	49912.9
4232	258.108	1.72					5	66.145	1.535e-07	6.8139	1.475e-05	U25 - U41; U25 - U44	217434	111023	168261	123593	146175	62588.8	26218.9	34649.9	72535.7	91511.9	82212.5	30130.8	29640.9	37990.5	35991.9	34670.9
2700	258.17	8.49					5	15.353	0.00037769	3.4229	0.0028514	U44 - U25; U44 - U41	122185	90713	92308.1	86678.4	90192.9	115002	57861.2	81864.2	146123	155970	146234	65975.8	68579.5	97556	90617.2	102208
5514	258.17	8.28					5						61269.2	48393.5	62429.3	47688.2	50556.6	51064	35550.9	45527.5	37091.8	60400.3	61361.4	26020.1	29055.8	44445.8	38465.1	52162.2
6480	258.17	9.84					5						22038.1	101776	96105.1	51113.9	12029.1	14443.1	102307	54289	80156.5	48708.4	11450.6	11022.8	34922.8	66977.7	74957.9	83760.5
6745	258.17	9.73					5						82188.2	101776	97001.6	51587.4	79702.3	101518	117113	84082	80156.5	76562.7	61411.9	82530.6	83766.6	78517.4	74957.9	96713.4
6868	258.17	9.62					5						82188.2	101776	97001.6	51587.4	79702.3	101518	117113	84082	80156.5	76562.7	61411.9	82530.6	83766.6	78517.4	74957.9	96713.4
1477	260.106	1.54					5						452078	345830	369369	244189	271127	250622	126445	160004	321880	571471	450461	210398	242170	284724	218723	213534
1687	260.124	1.45					5	9.0687	0.0034221	2.4657	0.016076	U25 - U41	252394	250240	111710	146296	167333	121970	58326.5	73263	94300.4	133531	112604	107666	76696	75988.9	58024.7	68156.8
1523	260.127	8.98					5						201356	217953	256506	199497	213655	207589	209516	248147	191732	180712	190296	220523	216908	252496	233105	221376
5002	260.149	9.11					5						107942	131211	132377	84416	93232.4	130474	132710	113326	101209	102369	92080.5	92844.4	120321	125613	103395	122764
2589	260.16	6.7					5	18.793	0.00014602	3.8356	0.0014826	U25 - U41; U25 - U44; U41 - U44	433057	260997	331250	237186	247775	210043	69604.2	105281	352492	301759	319575	57124.7	69845	58950.8	73560.5	75484.2
2649	260.16	3.14					5	53.228	5.48e-07	6.2612	3.0486e-05	U25 - U41; U25 - U44; U41 - U44	288036	193119	235008	194169	178150	125418	45465.2	70657.2	209001	157338	159710	39104.4	36390.2	43845	37519.7	40580.3
2770	260.16	2.77					5	28.54	1.7551e-05	4.7557	0.00035003	U25 - U41; U25 - U44	110492	76060.4	82345.1	76541.7	69518.7	46765.5	20356.8	22940	77366.7	58892	64663.4	18230.9	23092.9	25875.3	16033.6	23990.8
2567	260.171	2.23					5	11.514	0.001326	2.8775	0.0076171	U25 - U41; U25 - U44; U41 - U44	403797	233992	343153	214142	230586	196749	66207.2	86953.3	323448	352001	300297	68581.6	73239	87716.1	64749.8	73905.2
2023	260.185	7.93					5						106125	169983	152991	161336	136480	149325	148586	136461	168043	131586	141491	121496	123023	138386	118340	151448
4200	260.185	8.93					5	5.9015	0.015009	1.8236	0.046028	U44 - U25	864867	597439	578652	622207	655960	788689	339560	600283	1.11055e+06	1.17966e+06	1.05622e+06	521122	455292	612988	432119	508786
4294	260.185	8.64					5						517411	310287	370542	295847	279282	302547	136595	196316	410466	434972	371553	169228	164206	225504	201321	255597
4280	260.197	3.49					5	11.399	0.001382	2.8595	0.0078118	U25 - U41; U25 - U44	108261	90963.7	90730.7	77990.8	68128.8	63711.6	19089.3	32132.9	105496	77338.5	81834.9	25126.2	28755.2	26625.7	24939.6	23306
1679	261.058	1.53					5	19.011	0.0001381	3.8598	0.0014172	U25 - U41; U25 - U44; U41 - U44	568389	372869	390331	575872	468115	367681	116584	203047	432148	557394	393298	116422	116584	161853	132885	133249
2555	261.058	1.24					5	19.958	0.00010896	3.9627	0.0012384	U25 - U41; U25 - U44; U41 - U44	566090	391536	396607	576274	451205	411008	136024	205080	450385	513480	401559	129898	134512	182749	133529	148522
6319	261.109	9.98					5						27839	35012.7	44419.2	48069.2	43152.8	40347.7	43175	41295.6	38345.4	31292.3	33443.3	32447	40589.2	41836.9	38437.7	38340.3
6897	261.109	9.48					5						40403.7	40528.2	49881	48915.4	37523.2	40823.3	50550.7	48192.7	38874.6	39924.6	35369.6	44335.2	40344.9	40666.9	40002.6	51973.4
4199	261.144	6.94					5	14.637	0.00046894	3.3289	0.0033491	U25 - U44; U41 - U44	723743	481041	642133	506899	445023	480443	164167	269225	687839	773802	705033	168069	177408	169988	164871	173574
2653	261.144	4.95					5	20.512	9.5244e-05	4.0212	0.001144	U25 - U41; U25 - U44	257175	212212	264500	158318	155754	109647	48591.7	48703.9	138686	131644	161816	47184.8	70642.6	74436.6	53083.7	53843.5
4593	261.144	6.03					5						412850	233217	250550	221237	226656	328747	135006	195587	408697	998017	981552	200845	221048	222038	185649	192311
5451	261.144	7.29					5	12.785	0.00085119	3.07	0.0053237	U25 - U44; U41 - U44	144100	86406.1	127289	84101.7	92568.7	127906	47226.5	54858.4	162735	100337	113832	26886.8	26717.1	36350.4	36179	35488.3
4305	261.144	4.16					5	12.152	0.0010573	2.9758	0.0062787	U25 - U41; U25 - U44	60740.1	45185.9	56484.6	43434.7	52272.5	35027.6	22626	21872.4	56278.5	50098.3	52739.7	18675.3	20343.4	19921.5	18390.9	27038.1
5463	262.037	3.95					5	7.2392	0.0077124	2.1128	0.029127	U44 - U25; U44 - U41	74000.2	50369.6	61406.1	61536.5	59725.9	91374.5	43471	58777.9	126494	70511.9	70688.2	55376.7	63613.8	67767.2	47192.2	55988.2
1487	262.067	1.68					5						217043	135038	179433	264070	190471	299468	124770	205427	189979	170400	210056	192373	107541	196459	175631	156055
1963	262.128	5.92					5	6.1181	0.013412	1.8725	0.042828	U41 - U25; U44 - U25	283463	183704	152509	183233	212580	526101	251165	337249	623989	309211	263597	232418	255103	162460	206793	259905
6478	263.106	3.39					5						17480.2	11616.7	8696.5	14378.5	5751.34	5988.52	0	0	12813.3	10449.3	6379.57	3719.58	4482.53	0	0	5247.47
6555	263.125	9.83					5						75314.5	84209	83609.9	49948.1	54721.5	65611.3	114470	85202.3	79611.8	42927.6	51807.9	54022.4	86900.2	71547.7	76197.1	86332
2678	263.136	6.11					5						59003.2	42385.4	33608.4	60232.8	49860.2	30595.6	14430.6	21455.5	31691.4	131344	113209	29205.9	47427.5	20245	39983.3	43534.6
2764	263.138	7.74					5						107706	85898.7	82510.8	82379.7	80200.9	64417.2	89042.9	77102.4	81876.4	90068.9	97716.4	76205	84795.4	77388.2	73422	80906.5
5130	263.2	10.45					5						93606.5	111268	106923	98509.2	103899	89752.4	125276	96803.5	85253.1	69660.3	84328.9	97093.6	107438	106084	113928	107217
2312	264.09	1.68					5						196576	154896	191014	128013	119102	159080	72806.6	120219	198662	211415	193068	81734.6	105833	123248	90319.5	98891.1
1344	264.113	10.82					5						324587	434702	453134	368791	413232	370644	431317	407860	372354	349534	204457	375099	436214	477926	425363	379411
1964	264.181	6.7					5						781029	470012	601500	530032	496873	506113	173705	269416	1.01405e+06	719818	582939	279858	253739	294111	240012	264436
6457	265.022	0.97					5						77378.6	44242.2	38626.6	61153	54398.8	38204	0	31042.7	0	53663.6	39352	20056.4	22434.3	30903.9	21084.9	23945.8
1116	265.081	9.99					5						1.35175e+06	1.0674e+06	1.38115e+06	1.52905e+06	1.24636e+06	1.34219e+06	2.07715e+06	1.41207e+06	3.911e+06	1.27146e+06	1.29404e+06	1.95504e+06	2.55679e+06	1.00932e+06	1.08389e+06	1.29158e+06
1889	265.082	9.14					5						858322	660778	868160	1.01921e+06	873707	909814	1.2457e+06	1024380	3.22896e+06	1.02722e+06	902722	1.2345e+06	1.82475e+06	707671	736984	823935
2428	265.104	9.1					5						127408	120428	142667	104140	115864	133951	154088	150319	113881	126913	117642	116540	136911	136560	133831	137092
5595	265.118	7.98					5						6252.61	7677.24	5782.55	6165.13	10865.6	5270.65	9061.92	0	6264.6	30442.8	0	0	0	5176.68	6642.85	6471.82
2706	265.121	1.77					5	21.623	7.3287e-05	4.135	0.00096831	U25 - U41; U25 - U44; U41 - U44	180731	107112	144266	136936	132859	88990.1	24096.5	43593.4	143409	118978	109259	30345.6	23060.9	31308.9	31931.3	30582.6
1481	265.141	8.71					5						201363	290269	268618	224760	209203	220400	281439	237715	243066	199377	181478	223919	243359	272668	278535	290577
6540	265.142	10.6					5						65837.4	88902.6	94752	78218.3	65649.1	67376.1	97902.1	61750.8	87555.6	60917.4	64019.7	62874.7	78326.5	73074.8	86083.7	101469
1982	265.216	13.62					5						175350	184758	309113	136354	167369	195340	360635	250587	268467	129765	155273	135326	203157	200135	157856	294692
6619	266.01	6.11					5						27253.2	9279.17	33610	9927.04	6858.61	8888	0	0	10358.1	11686.5	11418.6	6235.48	8602.14	8088.62	7443.31	8290.45
6118	266.033	3.26					5						41165.2	22454.9	40752.1	33976.4	51712.7	54636.3	28608	29882	67640.7	56749.6	57498.6	33433.1	28562.9	37089.1	32027.4	31384.4
1461	266.174	9.49					5						235116	234004	257378	225329	227312	212713	237080	247018	229445	197652	236205	224105	274577	257036	266994	265662
6028	267.058	2.69					5	8.1048	0.0051845	2.2853	0.022552	U25 - U44; U41 - U44	83830.5	50570.6	46068.9	62785.9	53129.1	39812.4	17581.9	23447	78331.6	75206.6	97285.2	14467.4	18840	18926	18543.7	18287.5
1358	267.12	7.24					5						327081	368302	394491	368523	377565	387254	396460	436981	334735	327304	262829	378825	398034	457095	344915	422331
1445	267.12	7.4					5						224581	234624	253382	382400	392621	257084	256899	283707	207137	221551	219597	379088	249166	272808	279679	252728
3292	267.12	7.88					5						100169	94016.6	106725	120011	101017	112977	120013	104983	113555	86458.3	96575.9	92873.8	94318.9	110083	107575	116985
2400	267.132	7.05					5						186066	268657	397250	133564	214193	525980	346477	384946	234200	263230	142876	129738	186977	254947	340392	212182
2442	267.132	5.06					5						49977.2	58267.8	94197.4	24446.3	55249.1	113181	54731.9	87361.2	58379.9	54533	34140.9	25947.8	35973.2	51322.4	58443.1	48121.2
2445	267.133	7.43					5						57195	227419	76499.4	235861	253594	100633	73753.7	77786.7	296188	337192	375268	51500.7	49452.8	70599.9	56926.5	81566.5
7528	267.14	13.11					5						6613.82	0	29158.5	9243.9	23283	9385.87	22276	11149	20719.3	9102.53	9089.74	7871.26	21838.9	9662.26	11131.2	20751.8
3001	267.157	8.32					5						737674	906062	862979	737470	768572	799559	856086	819169	722135	662912	579726	761646	804592	885857	865439	840592
746	267.157	8.46					5						612572	903161	828712	722730	661859	734292	856086	731476	722135	610790	494526	628776	743171	885857	764468	791080
1363	267.158	7.92					5						321455	396970	394492	355919	339757	359543	408928	353258	324751	315323	303072	310206	341096	401054	371307	393737
1961	267.158	9.2					5						243344	472416	278118	238124	249845	244089	285619	249659	238635	224300	208705	218681	258629	270339	296213	457147
4822	267.158	7.74					5						122791	142134	159537	133956	130238	99692.7	155266	137723	140967	59661.9	98877.1	117358	141551	135602	151111	184485
881	267.158	9.06					5						369500	460248	445003	340922	372568	411604	433289	442005	376774	355174	400016	333693	387809	421131	412413	433419
1347	267.158	9.67					5						317361	384344	371816	317792	287227	323193	361011	351789	326020	311901	286767	362300	359862	370596	386498	401345
1117	268.103	5.45					5	17.839	0.00018749	3.727	0.0018016	U25 - U44; U41 - U44	11100000	7.21393e+06	7.46288e+06	7.25204e+06	6.53711e+06	6.39816e+06	2.36473e+06	3.24476e+06	11500000	9.5815e+06	10500000	1.69253e+06	2.08039e+06	1.90427e+06	1.9407e+06	2.4053e+06
4547	268.162	9.09					5						65272.5	77582.1	75796.6	62695.1	62078.6	79126.6	61650.8	66508.7	66688	56555.9	68515.2	59891.1	61080.5	93361.3	71899	39061.9
3385	268.169	13.83					5						630733	369652	959093	694913	856903	745757	723527	1.19113e+06	1.26952e+06	560709	923375	447524	600853	791524	745012	1.02479e+06
1612	268.19	11.84					5						112417	243149	232489	114362	129035	137264	155888	164565	128440	101255	103202	143421	152979	147596	139556	158540
7433	268.19	9.5					5						0	6624.5	10264.8	0	0	0	7492.11	0	9053.71	0	6734.14	7536.85	8233.24	9287.32	8363.6	7158.5
3815	269.017	0.72					5						0	0	0	8406.66	0	0	11978.2	6511.38	0	0	5925.01	7468.26	8265.06	9179.84	19719	0
5681	269.125	7.93					5						9156.83	0	7948.68	11220	0	10760.8	0	7365.59	21736.9	9717.15	19535.3	6740.23	0	0	0	6874.93
7483	269.16	2.81					5						50420.7	31467.1	35144.5	31968.2	27811.7	22444	7167.65	16559	33434.9	41901.1	39320.1	17668.2	20818.3	23128.1	14121.2	17396.2
2691	269.173	13.83					5						129354	73270.7	246536	144539	163311	143269	156761	227888	252475	102621	186069	100352	118515	161739	171538	211320
1768	269.174	9.4					5						65412.1	83586.1	90008.9	82782.6	72102.4	84390.8	88414.2	74964.1	83427.9	61607.6	56464.3	66563.5	83185	91115	92123	116720
1318	269.174	10.27					5						395348	483029	461738	456147	468953	396799	488964	478566	442634	365697	437255	458523	470293	499452	484848	479269
2712	270.107	5.46					5	16.18	0.00029665	3.5278	0.002412	U25 - U41; U25 - U44; U41 - U44	121002	90738	93275.7	89656.5	81266.4	68316.2	31989.8	41199.1	134295	111925	112549	19225.9	29397.3	26131.5	29372.5	29745.6
5067	270.119	4.96					5	20.455	9.6557e-05	4.0152	0.0011468	U25 - U44; U41 - U44	21722.8	30242.1	33105.4	17097	31283.9	29623.7	12855.8	21174.4	22022.7	33978.1	28684.5	3802.45	0	6103.28	0	7482.46
2628	270.156	3.85					5	10.234	0.002141	2.6694	0.011039	U25 - U44; U41 - U44	40432.2	22453.4	28049.3	60847.9	67443.3	85687.7	24800.5	42962.3	123429	173670	165536	6581.9	20217.2	20153.6	0	5564.98
2818	270.156	3.38					5	23.153	5.1935e-05	4.2845	0.00076243	U25 - U44; U41 - U44	27462.5	19845.2	33088.8	19517.2	23505.2	32009.4	7565.87	21030.9	40513.7	31876	35628.1	4593.82	6314.45	0	0	0
6175	270.169	9.07					5						58177.6	40350.9	36486.3	43991	47026.1	55793.9	31427.5	45898.2	80567.4	55727.4	0	51665.7	54377.8	46508.5	40805.9	37321.4
6802	270.169	9.26					5						33785.4	22163.4	26037.4	9209.94	8536.96	25169.7	12900.5	32633.4	35923.5	7227.05	8424.8	9057.63	32148.4	35417	33316.8	21053.5
6844	270.169	9.81					5						10290.1	12033.3	10765.3	9357.42	10868.6	14744.2	13955.7	9071.02	12177.1	8782.8	7303.65	7836.99	13418.1	10559.6	14042	12706.3
7200	270.169	9.49					5						13090.1	11426.5	10134.3	9209.94	10868.6	10115.7	13955.7	9262.79	24269.7	7227.05	8424.8	9057.63	13418.1	11371	10246.8	11231.6
3376	271.115	8.02					5						486194	882349	666606	410709	437430	744643	1.12999e+06	714146	93817.8	285400	145260	156542	87354.7	951192	181044	500659
5357	271.115	7.89					5						514237	912518	656711	447517	463965	775510	774360	724554	93817.8	283884	145260	156542	87354.7	995079	181044	511235
2625	271.129	3.7					5						174418	107084	123717	97818.1	111717	131668	51509.2	77614.1	179074	187483	183355	91316.4	99429.1	101750	78635.1	83058.1
1934	271.188	7.25					5						1.73836e+06	1.08342e+06	1.42555e+06	1.27457e+06	1.02285e+06	1.17799e+06	375157	594138	2.56895e+06	1.45435e+06	1.13307e+06	490071	474084	559104	498807	607847
3933	272.053	3.26					5						85999.5	83143.5	85600.3	84662.6	90023.1	85757.6	81905.4	85118.4	81616.7	92242.1	93265.7	84988.7	84362.9	93284.2	82016.1	83640.9
4845	272.072	8.68					5						98345.8	296916	129350	488192	86043.7	249743	302129	51527.1	41385.9	204566	115701	63516.4	83629.8	57709.4	27895.4	33889.2
6312	272.185	9.74					5						24645.4	33397.6	28421.3	24583.1	23432.3	27286.9	31037.4	25523.2	25674.3	23206.1	13319.5	9317.63	26807	29390.8	32775.6	25949.9
6368	272.185	10.02					5						55604.1	70638	77526.8	68747.8	65541.9	61932.8	72964.4	72596.9	65603.7	63130.6	66915.8	74380.1	73705.9	87658.8	85525.9	84405.6
6626	272.185	9.63					5						24645.4	33397.6	28421.3	24583.1	23432.3	27286.9	31037.4	25523.2	25674.3	23206.1	13319.5	9317.63	26807	29390.8	30807.2	25949.9
6819	272.185	9.13					5						73155.5	51041.4	58022.4	50060.3	54813.4	60245.6	32006.5	44539.7	78800.7	54666.6	54933	65070	64640.9	67940.9	67541.1	68661.5
2256	272.233	7.26					5						6268.32	0	0	0	0	0	0	0	20466.8	0	246854	0	0	0	187778	0
3279	272.294	12.85					5						142734	101360	195064	176861	156671	138339	166845	210112	171755	139963	201395	187593	200334	196597	197546	206767
1282	273.146	11.8					5						433725	155104	150831	410594	451577	438759	504535	513334	349877	340986	385401	476986	546169	504893	485043	490808
1423	274.201	7.89					5						312866	382931	466943	340371	353624	337235	458554	368443	384965	289871	289843	303588	347989	476206	395851	364556
5210	274.201	8.45					5						107675	132006	157722	71998.5	85825.8	141330	132246	116441	124206	94944.7	98333.6	58231.9	66410.8	102297	71709.1	117677
4899	274.52	7.86					5	22.634	5.8256e-05	4.2347	0.00080559	U25 - U41; U25 - U44; U41 - U44	104361	87113.3	86838.9	50771.4	46957.6	37306.1	14380.3	13056	67425.5	31951	30137	7036.39	0	7681.39	6147.44	0
6550	275.125	10.76					5						6347.94	14361.1	8818.64	8638.65	8048.45	9394.29	10978.8	9366.44	10192.6	7161.34	5728.88	6698.78	9496.57	8106.68	10305.3	11833.2
1436	275.161	11.94					5						205541	75976.2	73198.1	203376	204173	210826	223658	252017	179234	170935	196480	229672	238724	213657	213380	223457
1682	275.161	10.92					5						156380	175487	145598	141455	141192	142935	167285	147878	142074	97307.2	167816	119609	219542	247271	240214	245363
2110	275.162	11.17					5						53029.4	43506.7	48484.2	58232.4	50734.7	58970.7	70928.5	61595.9	67463.9	49236.1	37614.1	51101.1	61553.2	61730.7	54085.7	107153
4441	276.101	3.56					5	10.321	0.0020698	2.6841	0.010884	U44 - U25; U44 - U41	218833	157143	151942	156097	175825	142266	42455.6	114018	112028	478749	474571	310195	512251	431787	216974	190043
3409	276.144	6.93					5	62.887	2.0684e-07	6.6844	1.6818e-05	U25 - U41; U44 - U25; U44 - U41	634114	421074	480077	360278	369986	292800	144441	193539	400505	445625	383305	352701	427470	484228	346363	375122
2532	276.18	7.21					5	10.147	0.0022141	2.6548	0.011249	U25 - U44; U41 - U44	895231	607881	566725	598109	636020	779886	336796	488431	979115	865686	798214	255976	240283	370967	251725	333724
2034	277.116	1.2					5						174229	177135	91657.3	120222	131030	311613	78474.2	114697	365619	428088	196281	102112	118250	142219	93627.7	88183
5173	277.141	9.9					5						319895	277798	35588.7	330183	350303	254898	109918	350886	90090.5	282854	276859	372829	358592	365784	359706	95297.7
1377	277.141	10.14					5						306936	269576	278547	322964	331628	270441	325534	329683	305872	273161	277772	331982	338480	346550	367647	323180
1403	277.141	8.3					5						265531	317140	289714	293705	285643	260045	316127	312057	237967	235262	245360	265516	302757	314205	269781	344139
4841	277.179	11.16					5						53260.8	64333.3	38851.4	64168.1	31869	29209.8	40200.6	29845.1	42813.2	31581.8	27191.3	29980.9	39352.5	30450	41514.8	46349
2450	277.179	10.14					5						42790	68700.8	52992	60384.5	46368.1	43650.2	66740.4	62708.1	56966.3	47609.2	41067	41533.6	55390	55619.2	55815.9	66059.7
2460	277.179	8.62					5						48321.4	56170.5	55634.7	55294.4	45643.2	42109.5	62688	55455.3	53267	32060	48796.9	55472.1	64894.6	56364.8	67553.1	83542
5268	277.179	9					5						57608.4	61850.5	62093.4	70561.5	31859.1	54685.4	83946	76432.7	66821.2	46848.1	40635.7	52612.8	56270.3	66808.4	67553.1	72303.2
1931	278.128	10.14					5						408884	454717	531732	471590	468505	444824	493845	520831	506351	459579	456942	492172	523201	557281	494651	525484
1999	279.134	7.15					5	20.374	9.8469e-05	4.0067	0.0011565	U25 - U41; U44 - U41	375948	334149	368165	178111	197419	92826	52066.2	51959.7	106576	179365	197348	92310.7	165886	202901	110748	132577
4269	279.137	6.83					5	15.378	0.00037483	3.4262	0.0028514	U25 - U41; U25 - U44; U41 - U44	142190	102170	140667	103642	97146.8	98263.5	17755.8	33440.8	153773	91268.4	91545.7	17076.5	6987.42	22420.9	16080.2	25760.2
4318	279.137	4.83					5	33.59	7.3154e-06	5.1358	0.00016688	U25 - U41; U25 - U44; U41 - U44	46901.9	30820.8	39991	34854.8	37919.3	32278.2	11041.1	19534.2	42544.5	34731.2	41553	6171.13	6281.65	13340.8	7351.72	8216.36
859	279.157	9.13					5						70942.3	76926.4	83553	81784.4	75393.9	64498.5	91188.2	74596.1	92470.3	65393.4	68344	89250.6	87802.2	88030.8	101215	91980.7
2534	279.17	8.42					5	17.077	0.00023053	3.6373	0.0020305	U25 - U44; U41 - U44	946717	579759	653739	521237	503597	569927	199677	346683	798622	808360	933644	176694	187734	208120	182992	204038
2126	279.194	10.84					5						59444.7	77195.6	60442.7	52124	47360.2	63429.8	58989.9	61977.4	59288	51162.2	54175.6	62735.6	52224.7	62365.3	72134.7	64000.1
2458	279.195	11.16					5						36656.4	60669	60896.7	44825.5	37716.6	36712	49150.9	37962.7	61967.2	34375.8	37671.1	39703.1	41896.5	50026.5	44617	50281.3
3562	279.195	12.24					5						37022.8	59809.9	51130.6	40007.1	36678.1	37952.2	46612.8	34882.4	44578.6	36189.8	34657.6	33163.7	45570	46084.4	42092.1	52531.7
6933	280.263	13.11					5						0	0	0	5455.22	0	6510.76	11234.6	0	9138.81	0	6152.43	0	5326.32	0	7196.51	0
1643	281.136	8.13					5						122060	157917	137271	128550	131325	128812	160034	149541	142960	116025	121929	136459	146860	141132	160423	159449
1504	281.172	8.98					5						146844	155406	192852	175288	176278	134232	198061	183625	192461	153923	170036	220230	218667	202360	209805	199651
7559	281.173	10.95					5						14133.3	34349.4	30434	27691.6	24675.6	27006	38124.5	26408.3	28632.8	13469.8	14759.9	22925.3	22959.1	31241.7	30750.7	38507.2
1694	281.21	10.45					5						105574	160835	138104	123728	110904	120944	131598	114594	111822	108354	97892.1	109766	126177	140674	153782	144304
6587	282.005	3.27					5						8560.75	8035.84	7197.19	6315.9	14402.3	14831.4	6010.83	6345.57	21792.7	16749.5	17875.8	7365.3	7031.4	7353.78	6999.03	6630.98
2039	282.11	8.97					5						117954	120957	141622	120702	124607	118524	112504	126840	124462	118058	101558	121981	114834	145211	130980	111017
6038	282.119	3.47					5						62902.1	32111.9	36134.5	38267.5	33175.9	48168.8	19863.5	31006.3	35613.2	57460.6	58072.3	28370.6	32727	30029.9	27822.8	25687
2057	282.206	11.85					5						75261.7	91290.2	104709	67986	73678.7	89731	108919	92002.4	98719.8	66278.4	76341.2	75012.5	103387	99877.5	92649.1	95002.9
2050	283.006	1.82					5						91253.8	126589	80655.7	89807	101625	98855.5	127120	108199	69347.8	100404	95394	98117.5	107406	122824	130596	113546
4791	283.007	8.87					5	8.9286	0.0036292	2.4402	0.016678	U25 - U44; U41 - U44	278246	164988	184491	194998	160699	189542	43554	81312.3	136226	398165	289298	46208.2	48397.1	61842.3	31701.4	60036.2
1573	283.097	9.64					5						142330	132831	132864	149843	140613	149594	152725	149768	133678	127487	130550	157573	153846	160622	149815	147743
1497	283.152	7.96					5						204194	208170	209969	212367	213184	193574	205627	237389	211488	180548	189867	198377	233416	240141	245125	241043
1632	283.152	8.14					5						136365	148155	215573	220237	142243	198868	138664	144804	211180	204218	112727	129954	141003	148582	145818	159051
5688	283.152	10.04					5						60645.3	67300	57205.7	58825.7	44309.3	49507.2	65234.3	56038.1	62186.2	45274.6	37282.4	46765.2	66324.8	63239.6	87868.6	66417.7
3297	283.153	8.52					5						68822.3	174811	178642	78504.3	157917	161361	104025	88081.1	155586	136733	73782.9	81552.3	175663	183847	169592	182158
1593	283.153	8.64					5						148695	164210	159022	149453	151659	153729	178402	171771	153207	124595	126972	142091	163630	180742	165129	166615
4918	283.169	11.66					5						69951	69759.1	112673	71904.5	84199	74282.2	80996.5	84122.6	79253.3	60457.1	75895.6	69062.6	81534.1	64702.6	80728.8	78052.5
2502	284.098	6.19					5	15.994	0.00031301	3.5044	0.0024876	U25 - U44; U41 - U44	2.09658e+06	1.23836e+06	1.26706e+06	1.32759e+06	1.17716e+06	1.2149e+06	414077	550375	2.17405e+06	1.88548e+06	2.00593e+06	289973	340264	350280	333863	405445
1488	284.139	8.76					5						186375	238716	208803	219141	198667	192890	230696	218682	210842	190004	162938	227371	213819	246097	242833	219837
1404	284.185	9.69					5						242304	189565	196289	219367	224590	271838	269863	264465	239459	212075	200867	237355	238241	267190	271510	282842
7440	284.185	9.27					5						12981.2	0	12974.7	21520.6	12253.8	12855.5	13743.1	11031.5	0	25316.2	13425.6	27917	12252.7	8517.77	24334.5	0
1006	285.144	6.57					5	19.971	0.00010862	3.9641	0.0012384	U44 - U25; U44 - U41	1.04309e+06	1.19135e+06	492037	2.86082e+06	3.18346e+06	862559	292881	1.55974e+06	1.15788e+06	3.91518e+06	669498	9.27991e+06	13900000	5.99743e+06	5.89714e+06	4.40123e+06
4882	285.144	6.06					5						553556	277705	327833	267786	278393	305984	134490	173925	459866	413076	432319	218596	271442	206137	176686	202121
2435	285.169	7.86					5						73753.4	98704.7	87595.8	80436.9	86884.8	70440.6	95112	79440.5	73239	59696.3	54718.2	72437.5	79799.2	90628.4	86504.5	90729.8
1665	285.183	13.21					5						140747	104150	225322	127573	127906	149731	112153	188992	109778	118862	128039	120781	114710	85256.3	118173	96883.8
2423	285.184	12.51					5						141014	205754	385704	155274	144922	150862	176452	182579	199840	149967	148918	125885	144511	151278	124925	184383
1453	286.026	8.87					5	7.3423	0.0073465	2.1339	0.028135	U25 - U44; U41 - U44	798873	848238	590806	1.14367e+06	782649	921160	405104	523293	473057	1.6534e+06	1.01298e+06	224253	154964	337612	68915.1	335477
5631	286.201	9.74					5						126988	89201.9	84822.2	93140.5	98640.2	106860	78109.5	97193.6	173528	121107	136955	97061.1	98607	94854.1	88379.8	95609.6
5430	288.016	7.84					5						254208	141758	195123	125869	126989	220423	83022.4	82348.4	365947	213738	208641	55790.7	59435.8	60748.8	98619.1	106742
2512	288.024	8.87					5	7.4612	0.0069492	2.1581	0.027105	U25 - U44; U41 - U44	711277	790944	582413	1.10989e+06	728686	932607	425502	528431	482014	1.59382e+06	990729	199815	162666	339015	69874.1	328410
4480	288.18	7.69					5						90564.9	60000.4	75856.2	69056.2	79916.3	80741.4	51657.7	54188	100739	111944	100724	46526.1	38228.7	61217.2	59394.5	105810
3745	289.003	2.01					5	11.749	0.0012187	2.9141	0.0071077	U44 - U25; U44 - U41	43260.5	18410.2	36845.2	27135.9	41398.2	25914.5	15539.6	11966	30550.2	34319.9	29986.3	34286.1	30751.6	50916.2	39753	19278.3
1308	289.139	1.29					5	12.365	0.00098201	3.0079	0.0058976	U25 - U41; U44 - U25; U44 - U41	513580	300401	374360	242282	287553	162583	57969.7	115450	284769	456599	402224	506246	361715	345684	241370	248936
1219	289.14	9.76					5						795980	596669	667646	760474	714108	722109	807851	826596	690038	668014	760319	875134	869918	852124	836013	829061
1773	289.14	8.76					5						72608.6	68626.9	56944.8	79120.4	54329.9	50538.9	92421.7	68125.4	69829.9	73641.8	82395.7	57693.3	93442.4	58722.2	68583.7	83509.7
1781	289.14	10.26					5						44539.6	58148.2	51932.2	49892.3	63874.9	46737	55101.2	50425.1	48887.1	48838.1	62826.3	60965.1	55173.7	61717.8	55206.4	55389.3
2130	289.14	10.1					5						57114	45601.1	52608	44943.8	50952.7	42740.4	45018.5	58887.8	43479.6	47485.4	62826.3	46733.7	50531.4	51909.8	47500.2	59322.1
5224	289.141	10.41					5						53368.7	58148.2	54648.9	55495.6	52568.3	50541.6	59080.8	58887.8	60005.4	48838.1	62826.3	63870.7	57524.6	65797	59747	60461.9
2661	290.116	3.07					5	16.587	0.0002643	3.5779	0.0022172	U25 - U41; U25 - U44; U44 - U41	273652	239953	152012	171811	188655	150191	64480.1	88212	103345	152752	108158	86000.5	80255.4	110819	69833	94996.1
2813	290.116	3.75					5	14.572	0.0004784	3.3202	0.0033934	U25 - U41; U25 - U44; U44 - U41	60412.2	59234.5	35344.8	43596.9	40124.8	35433.4	16589	18479.8	29371.7	40752.4	26650.9	19830.7	19937	25488.8	19384.8	21225.4
6547	290.639	12.67					5						28901.2	0	14382.9	0	6705.43	31791.5	10647.7	5974.59	7706.48	5634.77	10787.2	7042.68	0	0	0	0
2814	291.119	4.38					5						58468.6	33109.4	41827.9	32754.6	26741	37237.6	17838.3	11466.8	60211.6	32774.3	36062.3	5485.62	5880.96	12306.9	15352.6	16452.1
1997	291.12	8.98					5						147470	180266	149555	146259	134296	147603	169140	168685	152344	135288	134636	136444	169274	182332	151676	160302
2350	291.12	8.71					5						42389.1	43916.6	158624	46717.9	44360	158936	48929.2	123132	190372	209398	134636	95626.6	95863.9	44628.1	43669.7	40094.8
4510	291.12	8.61					5						83172	111295	158624	95597.5	119643	158936	103568	123132	190372	209398	114914	95626.6	95863.9	101912	88744.1	82159.4
1240	291.156	10.27					5						600093	698296	749572	643431	717391	627321	741342	719663	624444	575615	835328	760998	760938	793589	713997	721162
1311	291.156	10.37					5						408351	477873	498596	425413	463128	440164	477198	448889	414098	399595	415762	488192	470409	525925	451327	468344
1333	291.156	10.15					5						431420	447445	453370	310866	396132	655974	619746	517015	396491	382702	396661	375498	510257	457570	466636	505438
1438	291.156	8.62					5						268148	280013	255128	269194	246395	257839	280940	282862	255373	242157	213640	248040	282971	337245	299200	310823
3506	291.156	9.14					5						93132.2	87206.2	88275.9	85271.2	86156.8	75166.4	92894.5	89413.7	79480	67550.9	120430	70881.5	106999	104631	132993	115978
3534	291.156	8.51					5						276267	299805	244696	281323	252890	256902	294646	287840	271796	255011	228384	253530	288400	80999.1	305494	313183
3530	291.156	8.23					5						70813.4	68922.3	75523.3	80203.2	65988.8	78388.3	76441	80029.9	68049.5	55018.6	61295.4	70252.2	85724	89004.1	83062.8	84693.6
3510	291.156	10.75					5						75546.2	79031.4	80368.6	99352.7	78543.6	82773.1	103010	91447.2	81450.4	89300.2	82545	111499	88009.2	100069	118602	91891.5
5462	292.587	4.61					5						70518.9	26572.4	77823.3	20861.1	14711.7	37363	5246.8	18981.4	126714	45190.1	70596.9	11862.5	15004.6	19780.6	29599.3	31070
4257	292.902	7.2					5						158235	175314	92648	391921	113067	163255	37304.9	47218.8	85773.5	38199.9	12563.6	70184.2	50999.6	51607.6	20346.3	36245.4
1589	293.135	8.27					5						149444	181949	179819	163951	155935	163168	175521	165490	162768	128201	142812	155033	192416	181817	179396	174850
4712	293.135	8.38					5						33167.7	61396.7	62951	56571	36791.2	44890.3	65920.5	51111.6	68031.7	46178.8	43683.6	51709.6	57210.7	60504.1	63965.4	66472.6
2107	293.135	8.93					5						68527	85950.6	72037.8	85097.1	58557.3	74088.2	82836.2	79822.3	72856.8	63998.7	62770.9	65299.7	64875.7	76491.8	80296.9	96615.2
2149	293.135	8.76					5						74048.1	85950.6	77153.2	85097.1	62363.6	75692.4	73176.5	85651.9	77062.4	35170	31116.4	68231.2	41995.9	79246.3	80296.9	96615.2
1412	293.172	9.67					5						294699	308763	281925	253884	270468	264474	310380	288303	311552	234342	245339	239740	347372	383743	405642	368919
1565	293.172	8.89					5						162834	165077	152609	173001	161107	159440	183614	173045	138944	135947	151275	168719	194548	184505	186610	163568
5472	293.173	11.5					5						49274.7	62374.8	65640.7	48792.5	49405.2	47209.5	53293.7	40797.3	96128.7	65162.2	65900.1	53574.2	46581.4	43586	46125.5	58276.2
3492	294	1.82					5						71381.5	104760	76874.6	84607.3	91489.5	94744.9	105564	100710	52326.2	86013.7	84893.2	88303.7	111368	119624	119147	125808
1402	294.142	1.25					5						259473	260789	253989	301922	302658	245029	295643	328819	285204	296628	329351	289974	289644	289046	312478	298047
5215	294.599	5.92					5	11.24	0.0014649	2.8342	0.0082363	U41 - U25; U41 - U44	22549.1	14453.8	19137.9	19402	22369	107201	38612.1	52783.4	156531	36577.2	46007	13484.2	14535.9	15792.7	16815.1	23149.9
5302	294.9	7.2					5						88532.9	89664.1	49704.7	196642	66101.3	92867.8	20707.5	22200	45527.5	19570.7	10642.6	36644.2	27892.3	31615.9	9068.08	12090.1
5656	295.101	0.72					5						254682	171714	183064	0	0	99485.9	0	130109	0	0	100035	181963	0	107435	0	0
1526	295.151	8.12					5						189406	214880	218347	194587	187141	208377	271760	229515	182476	171906	173362	204182	231226	232041	245503	239760
1714	295.151	7.96					5						201155	98801.9	98892.2	220583	94133	217573	107765	107088	197545	88952.1	68904.3	80348.3	102705	109903	111586	244095
4655	295.165	7.58					5	17.776	0.00019066	3.7198	0.0018155	U25 - U44; U41 - U44	239271	134611	203552	165083	174212	175732	45316.6	92156.8	219983	206997	206947	33968.5	35590.8	57647.2	49027.3	52230.8
2099	295.189	9.41					5						71638.6	95563.5	74880.4	70753	69384.1	86461.4	110273	70214.1	92901.9	67103.3	72400.1	73051.7	73063.5	72449.5	88696.4	109415
1648	295.19	9.08					5						127751	145370	153119	128119	136587	124220	145940	134853	132856	112328	174798	116749	150258	152281	139174	142504
1759	295.226	12.81					5						57259.4	124738	145088	59775	53900.1	64559.1	107301	66794.4	82409	57110.6	59513.1	63435.5	75859	91108.9	71943.6	101335
3308	295.226	12.68					5						53531.7	124738	145088	66820.5	58770.3	48338.3	72070.6	52012.6	90658.6	58683.5	59513.1	53500.5	75430.7	64794.8	75568.6	106511
4855	296.139	8.62					5						153687	161729	169996	171646	153177	151649	149813	189185	160131	162373	147386	165137	183574	168265	172216	147728
4885	296.158	7.27					5	20.746	9.0042e-05	4.0456	0.001094	U25 - U41; U25 - U44; U41 - U44	328492	171052	231175	187769	155772	133958	33711.7	64582.1	216597	233809	184659	34938.7	26992.5	38139.6	32901.1	50246.9
2305	296.221	11.83					5						76210.1	128816	135098	89118	89823.2	101397	132144	101764	103992	57802.7	77921.8	100639	128154	144696	93594.1	159170
2215	297.072	13.12					5						656959	1097336	2.33794e+06	924562	927812	741997	986893	1.15423e+06	1.07173e+06	757139	817040	661279	787031	809316	744446	879432
1000	297.084	0.96					5						6.36395e+06	4.73116e+06	5.39947e+06	5.93292e+06	5.4516e+06	6.25137e+06	3.56468e+06	4.78521e+06	6.88009e+06	7.76148e+06	6.58612e+06	8.22019e+06	7.50529e+06	6.23103e+06	7.54241e+06	8.13425e+06
6442	297.166	13.77					5						0	0	0	5723.92	0	5686.74	6506.65	0	0	0	0	0	0	0	5093.89	9990.13
1394	297.167	8.04					5						254100	264746	260653	265770	278133	231967	276680	286729	243986	218181	254271	275142	284046	303868	307211	286301
1325	297.167	8.14					5						431474	510248	459690	494218	469656	424130	521275	517913	428418	418444	384564	445682	514751	552648	518981	517035
1381	297.167	7.56					5						221565	256880	234609	254542	243187	232740	272456	282990	200912	209345	193948	302871	302925	296100	299152	282778
2071	297.167	7.11					5						80587.9	92522.7	81826.8	80492.5	72760.2	77811.3	86858.6	92952	65895.6	59321.6	60711	89564.7	97004.6	90717.8	84720.3	81728.3
1808	297.167	7.92					5						41078.4	266861	281162	288587	42521.1	243354	286458	296960	246275	223732	269549	41133.2	54434.3	325042	57447.7	54953.1
2634	297.178	1.51					5						197327	106493	128174	97655.4	122372	125428	40068.5	65745.2	157950	181030	185669	46219	45600.6	92575	38641.5	67641.6
2422	298.201	9.69					5						97544.6	144551	154754	125445	132626	150979	144236	142758	130477	126447	108141	143540	134100	149140	157863	141853
2651	300.071	3.4					5	9.0151	0.0034997	2.456	0.016296	U25 - U44; U41 - U44	71081.4	37649.9	39437.2	5965.19	32291.2	39571.1	12796.1	6594.25	32355.2	154414	84001.5	0	3141.83	4459.39	0	6580.34
2752	300.071	2.81					5						63235.7	30349.9	21662.9	0	35202.9	21133.4	5397.07	6570.48	17957.1	72704.4	45904.8	0	0	4926.22	0	18031
4682	300.128	1.54					5						126998	109804	107492	86775.1	82134.7	116596	61351.8	89762.9	146997	115181	122077	43808.1	57078.5	76930.5	61156.4	80127.6
1705	300.216	10.1					5						85027.6	109253	111639	98756.6	101993	100642	97742.4	111159	105384	99617.1	102512	100034	118397	120646	120806	123928
7497	300.216	10.26					5						54928.4	68575.7	77113.7	55037.1	44694.7	48619.1	61322.7	55759.2	60834.3	60469.3	62455.6	59513.3	67348.5	70420.8	69793.8	67138.7
2645	301.173	1.29					5	16.351	0.00028255	3.5489	0.0023152	U25 - U41; U25 - U44	253253	187183	233466	189798	192783	167611	46874.3	74900.6	169693	178640	169110	66883.9	73761.1	100000	69618.8	85083
1688	301.177	12.25					5						92083.2	70459.9	58501.4	75192.9	92974.8	101990	96003.4	109463	75607.7	74758.9	96050.2	92930	104512	78172.4	102045	81431.4
5519	301.178	11.56					5						33688.7	31163.1	39658.4	31212	33015.9	42718.4	40279.1	52195.8	34323.3	32097.1	30788.7	36036.6	41906.6	35969.7	37833.1	39717.7
2002	301.178	11.14					5						133905	151812	157891	141554	148173	146055	172271	163971	146661	148295	147947	160899	163354	165168	152555	159081
1672	302.054	1.86					5	14.017	0.00056907	3.2448	0.0038594	U44 - U25; U44 - U41	101596	53549.1	84096.5	104862	91196.4	56705.4	29546.1	42446.1	73548.8	126809	97810.7	81776	106118	88207.4	78440.5	56455.8
1414	302.195	8.34					5						509407	337975	426640	318875	391965	545661	211852	378541	642279	735660	640887	214095	194177	360685	266580	343029
1794	302.195	9.21					5						65032.6	102101	116438	75813.6	71048.5	85419.2	78153.3	78782.8	77172	70981.6	68612.1	64213	84023.5	83242	75131	80705
4221	302.218	6.96					5	37.735	3.8588e-06	5.4135	0.00010653	U25 - U41; U25 - U44; U41 - U44	438457	280486	423852	265399	279269	189002	60126.7	74803.5	344226	156981	156483	30973.8	32452.1	51852.6	31235	50322.7
3447	303.155	6.02					5						43076.7	72733.1	48708.7	87547.9	243403	71284.1	39398.8	98356	48071.7	311014	39126.1	88192.7	117569	222185	55035.3	138983
1828	303.155	3.01					5						19624.7	39011.9	34253.7	43628.6	95174.6	32853	17324.7	41376.3	32247.9	145882	19128.4	40465.5	50369.2	123749	31444.9	64192.8
4826	303.193	12.42					5						67599.3	28426	47976.1	65931.3	62233.6	69103.8	53325.5	72799.9	49511	52580.4	50432.6	70185.2	75864	57739.3	84705.6	65189.2
1529	304.15	2.11					5						413765	232301	289974	216778	229930	273063	135148	183704	344031	309438	328134	187937	184556	208819	155214	146289
1309	304.175	7.62					5						1.17712e+06	599733	668189	435634	564115	395720	137282	246526	560867	1.05843e+06	905692	524090	498232	575536	397326	438632
6046	304.211	8.91					5	16.387	0.00027967	3.5534	0.0023152	U44 - U25; U44 - U41	44550.9	39417.3	38437.7	38485.8	38300.8	38078.9	25956.2	41250.1	54717.2	69187.2	69332.1	31505.7	32337.9	64077.6	47832	45690.4
1162	304.299	14.46					5						1.63812e+06	512099	2.18219e+06	2.25179e+06	2.25694e+06	1.01983e+06	1.14803e+06	3.1377e+06	2.70119e+06	1.32952e+06	2.64348e+06	1.22534e+06	1.29564e+06	2.52374e+06	1.65382e+06	19400000
4382	304.299	14.08					5						43667.9	0	45083.9	52231.4	68020.3	43266.6	47199.9	79629.5	66215.8	47281.2	59186	61950.8	43929.2	76237.7	54203.6	981782
4680	305.083	1.55					5						138169	110165	106702	90650.2	75979	116605	68995.6	71680.3	154920	125779	128042	43305.5	52811	75313.3	45333.5	70964.1
1596	305.135	9.16					5						143275	157675	165165	151677	149383	172936	176459	161441	152477	153358	141459	150462	155628	170014	152844	162209
2069	305.135	9.88					5						89271.7	90730.1	91202.3	98617.4	77409.5	106981	89225.9	127727	86558.1	84907.6	84598.8	103258	98659.6	102597	98654.7	94837.8
3310	305.135	8.98					5						44286.1	51317.5	130363	116924	103230	116993	57016.5	128950	121867	104135	64345	50942.6	125333	116370	120837	120250
1998	305.147	2.36					5						174974	150434	132091	130430	141845	191382	100167	137211	165191	229515	210785	161724	167002	131929	157080	212418
1018	305.149	11.41					5						6.75403e+06	6.97862e+06	7.63377e+06	7.33537e+06	6.2076e+06	7.38291e+06	7.89759e+06	7.49656e+06	7.02651e+06	7.36801e+06	6.49255e+06	7.54844e+06	7.63518e+06	7.47144e+06	8.90579e+06	8.51946e+06
2299	305.173	10.71					5						84073.6	93794.1	94807	84928.6	86264.8	87202.9	94599.3	93883.8	87889.8	80521.1	77147.1	78108.2	80285.1	93331.7	98597.5	86733.3
1072	306.263	11.58					5	18.76	0.00014728	3.8319	0.0014826	U44 - U25; U44 - U41	964036	1.1951e+06	1.058e+06	1.62563e+06	1.31642e+06	1.28339e+06	821594	1.29036e+06	1.01768e+06	1.50487e+06	1.08892e+06	3.02724e+06	2.43694e+06	1.43482e+06	2.09347e+06	1.50694e+06
[truncated: 261 more rows]

## Sheet: Mummichog Pathway Analysis NEG
Results of mummichog pathway analysis for LC-MS data (negative mode).
[truncated: 34 more rows]

## Sheet: Mummichog Pathway Analysis POS
Results of mummichog pathway analysis for LC-MS data (positive mode).
[truncated: 39 more rows]
